# Supplementary material for: Tropilaelaps mercedesae parasitism changes behavior and gene expression in honey bee workers
Source: PLoS Pathog. 2021 Jul 8;17(7):e1009684. doi: 10.1371/journal.ppat.1009684 (PMC8266070; doi:10.1371/journal.ppat.1009684)
Supplement: S1 Table — (XLSX) [file ppat.1009684.s005.xlsx]

## Sheet: S1 Table
S1 Table. Summary of the Illumina transcriptome assembly for samples tested in this study.
Sample-ID	Clean reads	Clean bases	GC Content	%≥Q30
CNL1	20724215	6199379180	0.3846	0.9388
CNL2	20541221	6128725756	0.3779	0.9388
CNL3	20493405	6124661854	0.3905	0.9423
CNN1	21089687	6309905626	0.3817	0.9418
CNN2	19745416	5906743672	0.3838	0.9433
CNN3	21116795	6315699030	0.3878	0.9437
CNSN1	22586683	6756245608	0.4181	0.9281
CNSN2	20900725	6250561738	0.4231	0.9364
CNSN3	25892997	7746481848	0.4272	0.9327
TL1	21026024	6289805930	0.3792	0.9439
TL2	21488309	6429496046	0.3789	0.9471
TL3	20945958	6269762296	0.3806	0.9399
TN1	20803233	6221349860	0.3918	0.942
TN2	20760179	6208440518	0.3789	0.9419
TN3	21097664	6308787832	0.3893	0.9424
TSN1	21188569	6335181846	0.4274	0.9364
TSN2	23279943	6963710136	0.4258	0.9335
TSN3	30912134	9246796882	0.4245	0.9325
