# Supplementary material for: Tropilaelaps mercedesae parasitism changes behavior and gene expression in honey bee workers
Source: PLoS Pathog. 2021 Jul 8;17(7):e1009684. doi: 10.1371/journal.ppat.1009684 (PMC8266070; doi:10.1371/journal.ppat.1009684)
Supplement: S2 Table — (XLSX) [file ppat.1009684.s006.xlsx]

## Sheet: S2 Table
S2 Table Information of DEGs between mite-infested and non-mite infested honeybees associated with different sucrose responsiveness and learning statuses.
DEGs in CKL vs TL
gene_name	FDR	log2FC	regulated	eggNOG_class_annotation	Annotation	GO_second_level_annotation
GB45484	2.59682e-85	-5.36768	down	Function unknown	PREDICTED: neurochondrin homolog, partial [Apis mellifera]	biological process: metabolic process (GO:0008152);; molecular function: catalytic activity (GO:0003824)
GB51339	5.44351e-26	-2.40095	down	Function unknown	PREDICTED: cilia- and flagella-associated protein 69-like [Apis cerana]	--
Apis_mellifera_newGene_5875	3.12667e-11	-2.30222	down	Signal transduction mechanisms	phosphatidylinositide phosphatase SAC2 isoform X2 [Pogona vitticeps]	--
GB53902	1.63178e-05	-1.65428	down	Signal transduction mechanisms	PREDICTED: SWI/SNF complex subunit SMARCC1-like [Apis mellifera]	molecular function: binding (GO:0005488);; cellular component: cell (GO:0005623);; cellular component: organelle (GO:0043226);; cellular component: cell part (GO:0044464);; biological process: metabolic process (GO:0008152);; biological process: cellular process (GO:0009987)
GB52610	2.4392e-05	-1.62591	down	--	hypothetical protein APICC_09462 [Apis cerana cerana]	--
GB48824	7.3695e-14	-1.50368	down	Function unknown	PREDICTED: lisH domain-containing protein FOPNL-like isoform X1 [Apis mellifera]	cellular component: cell (GO:0005623);; cellular component: organelle (GO:0043226);; cellular component: organelle part (GO:0044422);; cellular component: cell part (GO:0044464);; biological process: cellular process (GO:0009987);; biological process: cellular component organization or biogenesis (GO:0071840)
Apis_mellifera_newGene_5172	6.97649e-05	-1.49981	down	Function unknown	--	--
GB46680	4.14746e-05	-1.46148	down	Function unknown	PREDICTED: uncharacterized protein LOC551993 [Apis mellifera]	--
GB48273	0.00104556	-1.3475	down	Function unknown	PREDICTED: protein abrupt-like isoform X2 [Apis dorsata]	molecular function: binding (GO:0005488)
GB42182	0.00104556	-1.34625	down	--	PREDICTED: uncharacterized protein LOC100578571 [Apis mellifera]	--
Apis_mellifera_newGene_2883	0.000679295	-1.28633	down	--	--	--
GB55591	6.02146e-05	-1.27438	down	Function unknown	PREDICTED: uncharacterized protein LOC408677 isoform X1 [Apis mellifera]	molecular function: binding (GO:0005488)
GB52945	0.00104556	-1.24638	down	--	--	--
GB55143	0.00317587	-1.21398	down	Cytoskeleton	PREDICTED: LOW QUALITY PROTEIN: dynein heavy chain 6, axonemal-like [Apis mellifera]	biological process: cellular process (GO:0009987);; biological process: locomotion (GO:0040011);; biological process: single-organism process (GO:0044699);; biological process: localization (GO:0051179);; molecular function: catalytic activity (GO:0003824);; molecular function: binding (GO:0005488);; cellular component: cell (GO:0005623);; cellular component: macromolecular complex (GO:0032991);;…
Apis_mellifera_newGene_15	0.00149947	-1.20804	down	--	--	--
GB55761	0.00487518	-1.1739	down	RNA processing and modification	PREDICTED: RNA binding protein fox-1 homolog 2-like isoform X2 [Polistes canadensis]	--
GB50901	0.0040595	-1.16943	down	Carbohydrate transport and metabolism	PREDICTED: glyceraldehyde-3-phosphate dehydrogenase-like isoform X3 [Apis mellifera]	biological process: metabolic process (GO:0008152);; biological process: single-organism process (GO:0044699);; molecular function: catalytic activity (GO:0003824);; molecular function: binding (GO:0005488)
GB43971	1.84851e-05	-1.15922	down	--	--	--
GB47214	1.36294e-11	-1.14978	down	Transcription	PREDICTED: RISC-loading complex subunit tarbp2-like isoform X3 [Apis cerana]	--
GB43655	1.63035e-07	-1.14944	down	Inorganic ion transport and metabolism	PREDICTED: potassium voltage-gated channel protein Shaker-like isoform X2 [Bactrocera latifrons]	biological process: biological regulation (GO:0065007);; molecular function: transporter activity (GO:0005215);; biological process: cellular process (GO:0009987);; biological process: single-organism process (GO:0044699);; biological process: localization (GO:0051179);; cellular component: cell (GO:0005623);; cellular component: organelle (GO:0043226);; cellular component: cell part (GO:0044464)…
GB49386	0.000847892	-1.1488	down	--	PREDICTED: uncharacterized protein LOC102654936 [Apis mellifera]	cellular component: membrane (GO:0016020);; cellular component: membrane part (GO:0044425)
GB48254	6.90214e-05	-1.13861	down	Function unknown	PREDICTED: uncharacterized protein LOC408405 isoform X1 [Apis mellifera]	molecular function: binding (GO:0005488);; cellular component: membrane (GO:0016020);; cellular component: membrane part (GO:0044425);; cellular component: cell (GO:0005623);; cellular component: organelle (GO:0043226);; cellular component: cell part (GO:0044464)
GB43456	0.0100237	-1.13075	down	Function unknown	18-wheeler precursor [Apis mellifera]	biological process: cellular process (GO:0009987);; biological process: biological regulation (GO:0065007);; cellular component: membrane (GO:0016020);; cellular component: membrane part (GO:0044425)
GB54273	0.010343	-1.11544	down	Function unknown	hypothetical protein APICC_08704 [Apis cerana cerana]	cellular component: cell (GO:0005623);; cellular component: cell part (GO:0044464);; biological process: localization (GO:0051179);; molecular function: binding (GO:0005488)
GB44202	5.43984e-07	-1.10767	down	--	hypothetical protein APICC_10156 [Apis cerana cerana]	--
GB40112	4.38987e-06	-1.1048	down	Posttranslational modification, protein turnover, chaperones	PREDICTED: uncharacterized protein LOC410462 [Apis mellifera]	molecular function: binding (GO:0005488)
GB45193	0.00027724	-1.09714	down	Lipid transport and metabolism	PREDICTED: glutaryl-CoA dehydrogenase, mitochondrial [Apis mellifera]	molecular function: catalytic activity (GO:0003824);; biological process: metabolic process (GO:0008152);; biological process: single-organism process (GO:0044699);; molecular function: binding (GO:0005488)
GB45645	0.0116448	-1.07376	down	Function unknown	PREDICTED: zinc finger protein 608-like [Apis mellifera]	molecular function: binding (GO:0005488)
GB42757	0.00280049	-1.06858	down	Intracellular trafficking, secretion, and vesicular transport	PREDICTED: protein disabled isoform X2 [Apis mellifera]	biological process: developmental process (GO:0032502)
Apis_mellifera_newGene_8112	0.00386871	-1.06232	down	--	--	--
GB43816	0.0199142	-1.04343	down	Function unknown	PREDICTED: probable tubulin polyglutamylase TTLL1 isoform X2 [Apis mellifera]	molecular function: binding (GO:0005488);; biological process: metabolic process (GO:0008152);; biological process: cellular process (GO:0009987)
GB46554	0.000157721	-1.03253	down	Function unknown	PREDICTED: NF-kappa-B inhibitor alpha-like, partial [Apis mellifera]	cellular component: cell (GO:0005623);; cellular component: cell part (GO:0044464);; biological process: cellular process (GO:0009987);; biological process: signaling (GO:0023052);; biological process: single-organism process (GO:0044699);; biological process: response to stimulus (GO:0050896);; biological process: biological regulation (GO:0065007)
GB53119	4.40301e-07	-1.03173	down	--	--	--
GB46480	0.00105481	-1.02978	down	Function unknown	Deleted in lung and esophageal cancer protein [Apis cerana cerana]	--
Apis_mellifera_newGene_8723	0.0261434	-1.02657	down	--	--	--
GB51771	0.0129164	-1.01802	down	Function unknown	PREDICTED: dynein intermediate chain 2, axonemal-like [Apis mellifera]	--
GB55205	0.0128631	1.00692	up	Carbohydrate transport and metabolism	major royal jelly protein 1 precursor [Apis mellifera]	cellular component: extracellular region (GO:0005576);; biological process: cell killing (GO:0001906);; biological process: multi-organism process (GO:0051704);; biological process: multicellular organismal process (GO:0032501);; biological process: developmental process (GO:0032502);; biological process: single-organism process (GO:0044699);; biological process: response to stimulus (GO:0050896)
Apis_mellifera_newGene_4598	0.0116448	1.00981	up	Function unknown	--	--
GB53411	0.00395599	1.01238	up	Posttranslational modification, protein turnover, chaperones	PREDICTED: IQ and AAA domain-containing protein 1 isoform X2 [Apis mellifera]	molecular function: binding (GO:0005488)
GB40253	0.0172039	1.02376	up	Cytoskeleton	PREDICTED: muscle-specific protein 20 [Apis florea]	--
GB50831	0.00147512	1.02784	up	Function unknown	PREDICTED: protein canopy homolog 2 [Apis cerana]	--
GB51439	0.0229554	1.03031	up	--	PREDICTED: uncharacterized protein LOC107965774 [Apis mellifera]	cellular component: extracellular region (GO:0005576);; biological process: metabolic process (GO:0008152);; molecular function: binding (GO:0005488)
GB52922	0.0152417	1.0403	up	--	--	--
GB40958	0.0177841	1.05616	up	--	--	--
GB55419	0.0195961	1.05772	up	Cell wall/membrane/envelope biogenesis	PREDICTED: dolichyl-phosphate beta-glucosyltransferase [Apis mellifera]	cellular component: membrane (GO:0016020);; cellular component: membrane part (GO:0044425);; molecular function: catalytic activity (GO:0003824)
GB41338	0.0107166	1.06232	up	Function unknown	venom acid phosphatase Acph-1 precursor [Apis mellifera]	molecular function: catalytic activity (GO:0003824);; biological process: metabolic process (GO:0008152);; biological process: cellular process (GO:0009987);; cellular component: extracellular region (GO:0005576)
GB47805	1.29603e-09	1.06655	up	Cell wall/membrane/envelope biogenesis	peptidoglycan-recognition protein S2 precursor [Apis mellifera]	molecular function: binding (GO:0005488);; molecular function: catalytic activity (GO:0003824);; biological process: metabolic process (GO:0008152);; biological process: immune system process (GO:0002376);; biological process: response to stimulus (GO:0050896)
GB51707	0.0124581	1.06703	up	Function unknown	PREDICTED: activating signal cointegrator 1 complex subunit 1 [Apis mellifera]	molecular function: binding (GO:0005488)
GB47438	0.0121004	1.07232	up	Inorganic ion transport and metabolism	PREDICTED: uncharacterized protein LOC412081 isoform X4 [Apis mellifera]	molecular function: transporter activity (GO:0005215);; biological process: single-organism process (GO:0044699);; biological process: localization (GO:0051179);; cellular component: membrane (GO:0016020);; cellular component: membrane part (GO:0044425)
GB54268	0.000100897	1.07646	up	Coenzyme transport and metabolism	PREDICTED: nicotinate phosphoribosyltransferase isoform X1 [Apis mellifera]	molecular function: catalytic activity (GO:0003824);; biological process: metabolic process (GO:0008152);; biological process: cellular process (GO:0009987);; biological process: single-organism process (GO:0044699)
GB43196	0.00614361	1.08446	up	--	hypothetical protein APICC_07421 [Apis cerana cerana]	--
GB49504	0.0152261	1.09074	up	Function unknown	PREDICTED: alpha-tocopherol transfer protein-like [Apis mellifera]	molecular function: transporter activity (GO:0005215);; cellular component: cell (GO:0005623);; cellular component: cell part (GO:0044464);; biological process: localization (GO:0051179)
GB51704	0.0149731	1.09338	up	Inorganic ion transport and metabolism	PREDICTED: NADPH--cytochrome P450 reductase-like isoform X2 [Apis dorsata]	molecular function: binding (GO:0005488);; molecular function: catalytic activity (GO:0003824);; biological process: metabolic process (GO:0008152);; biological process: single-organism process (GO:0044699)
Apis_mellifera_newGene_7972	0.00041331	1.09817	up	--	--	--
GB42293	0.00671974	1.11112	up	--	PREDICTED: uncharacterized protein LOC107992417 isoform X1 [Apis cerana]	--
GB52172	0.00551121	1.1126	up	Function unknown	SH2 domain-containing adapter protein F [Habropoda laboriosa]	--
GB46843	0.00787328	1.14911	up	--	--	--
GB45340	4.85731e-05	1.15978	up	Amino acid transport and metabolism	PREDICTED: asparagine synthetase [glutamine-hydrolyzing] [Apis mellifera]	molecular function: catalytic activity (GO:0003824);; biological process: metabolic process (GO:0008152);; biological process: cellular process (GO:0009987);; biological process: single-organism process (GO:0044699)
GB47165	0.00122655	1.17346	up	Function unknown	PREDICTED: carboxypeptidase Q-like [Apis mellifera]	molecular function: catalytic activity (GO:0003824);; biological process: metabolic process (GO:0008152)
GB41777	0.00139591	1.17942	up	Carbohydrate transport and metabolism	PREDICTED: uncharacterized protein LOC413627 [Apis mellifera]	molecular function: binding (GO:0005488);; molecular function: molecular function regulator (GO:0098772);; biological process: biological regulation (GO:0065007)
GB52833	0.00508889	1.20491	up	--	PREDICTED: histone H3.v1-like isoform X1 [Apis mellifera]	cellular component: membrane (GO:0016020);; cellular component: membrane part (GO:0044425)
GB46305	6.85272e-06	1.20723	up	Function unknown	PREDICTED: sn1-specific diacylglycerol lipase beta [Apis mellifera]	biological process: metabolic process (GO:0008152);; biological process: single-organism process (GO:0044699);; cellular component: membrane (GO:0016020);; cellular component: membrane part (GO:0044425);; molecular function: catalytic activity (GO:0003824)
GB50115	0.00171918	1.24418	up	--	PREDICTED: chymotrypsin inhibitor-like isoform X3 [Apis mellifera]	--
GB47546	0.00080198	1.24701	up	--	apidaecins type 14 precursor [Apis mellifera]	cellular component: extracellular region (GO:0005576);; biological process: response to stimulus (GO:0050896);; biological process: multi-organism process (GO:0051704);; biological process: immune system process (GO:0002376)
GB48038	7.37258e-06	1.25272	up	--	PREDICTED: uncharacterized protein LOC552366 [Apis mellifera]	--
GB42231	0.000283074	1.27041	up	Intracellular trafficking, secretion, and vesicular transport	PREDICTED: beta-1,4-N-acetylgalactosaminyltransferase bre-4 [Apis mellifera]	biological process: metabolic process (GO:0008152);; cellular component: membrane (GO:0016020);; cellular component: membrane part (GO:0044425);; molecular function: catalytic activity (GO:0003824)
GB41776	0.00104556	1.3109	up	Carbohydrate transport and metabolism	PREDICTED: uncharacterized protein LOC413627 [Apis mellifera]	--
GB43007	5.39957e-08	1.34925	up	Amino acid transport and metabolism	PREDICTED: glucose dehydrogenase [FAD, quinone] [Apis mellifera]	molecular function: catalytic activity (GO:0003824);; biological process: metabolic process (GO:0008152);; biological process: single-organism process (GO:0044699);; molecular function: binding (GO:0005488)
GB41443	0.000830717	1.36545	up	Function unknown	Hsc70-interacting protein [Apis cerana cerana]	--
GB46236	1.87374e-10	1.38953	up	--	--	--
GB41326	0.000514165	1.40368	up	Function unknown	PREDICTED: venom acid phosphatase Acph-1-like [Apis mellifera]	molecular function: catalytic activity (GO:0003824);; biological process: metabolic process (GO:0008152);; biological process: cellular process (GO:0009987)
GB54346	1.98853e-14	1.41173	up	Function unknown	PREDICTED: INO80 complex subunit C-like [Apis cerana]	biological process: cellular process (GO:0009987);; biological process: cellular component organization or biogenesis (GO:0071840);; biological process: biological regulation (GO:0065007);; cellular component: cell (GO:0005623);; cellular component: membrane-enclosed lumen (GO:0031974);; cellular component: macromolecular complex (GO:0032991);; cellular component: organelle (GO:0043226);; cellula…
GB49708	7.18307e-05	1.42372	up	Carbohydrate transport and metabolism	PREDICTED: synaptic vesicle glycoprotein 2C isoform X1 [Apis mellifera]	cellular component: membrane (GO:0016020);; cellular component: membrane part (GO:0044425);; molecular function: transporter activity (GO:0005215);; biological process: localization (GO:0051179)
GB49854	0.000100718	1.52918	up	Carbohydrate transport and metabolism	alpha-amylase precursor [Apis mellifera]	molecular function: catalytic activity (GO:0003824);; biological process: metabolic process (GO:0008152);; molecular function: binding (GO:0005488)
GB51698	3.51272e-05	1.60558	up	--	hexamerin [Apis mellifera]	--
GB47318	1.02535e-11	1.64422	up	--	abaecin precursor [Apis mellifera]	cellular component: extracellular region (GO:0005576);; biological process: immune system process (GO:0002376);; biological process: multicellular organismal process (GO:0032501);; biological process: single-organism process (GO:0044699);; biological process: response to stimulus (GO:0050896);; biological process: biological regulation (GO:0065007);; biological process: multi-organism process (GO…
GB51373	1.40269e-05	1.67194	up	Function unknown	PREDICTED: cell wall integrity and stress response component 1-like [Apis mellifera]	cellular component: extracellular region (GO:0005576);; biological process: metabolic process (GO:0008152);; molecular function: binding (GO:0005488)
GB51223	5.68633e-10	1.67624	up	Function unknown	hymenoptaecin preproprotein [Apis mellifera]	biological process: response to stimulus (GO:0050896);; biological process: multi-organism process (GO:0051704);; biological process: immune system process (GO:0002376)
GB41260	2.82171e-33	1.74754	up	Secondary metabolites biosynthesis, transport and catabolism	PREDICTED: uncharacterized protein LOC414002 [Apis mellifera]	molecular function: binding (GO:0005488);; molecular function: catalytic activity (GO:0003824);; biological process: metabolic process (GO:0008152);; biological process: single-organism process (GO:0044699)
GB40288	3.03629e-10	1.77326	up	Secondary metabolites biosynthesis, transport and catabolism	PREDICTED: probable cytochrome P450 6a14 [Apis mellifera]	molecular function: binding (GO:0005488);; cellular component: membrane (GO:0016020);; cellular component: membrane part (GO:0044425);; molecular function: catalytic activity (GO:0003824);; biological process: metabolic process (GO:0008152);; biological process: single-organism process (GO:0044699)
GB51341	5.01254e-13	1.80617	up	Function unknown	PREDICTED: plexin domain-containing protein 2 isoform X1 [Apis mellifera]	cellular component: membrane (GO:0016020);; cellular component: membrane part (GO:0044425)
GB55207	5.68633e-10	1.84577	up	Carbohydrate transport and metabolism	major royal jelly protein 6 precursor [Apis mellifera]	--
Apis_mellifera_newGene_2638	7.65649e-11	1.85853	up	--	--	--
Apis_mellifera_newGene_3538	1.17174e-13	2.41461	up	--	--	--
GB51480	1.98853e-14	2.45229	up	--	--	--
GB55208	5.31861e-16	2.70042	up	Carbohydrate transport and metabolism	MRJP5 [Apis mellifera]	cellular component: extracellular region (GO:0005576);; cellular component: membrane (GO:0016020);; cellular component: membrane part (GO:0044425)
DEGs in CKN vs TN
gene_name	FDR	log2FC	regulated	eggNOG_class_annotation	NR_annotation	GO_second_level_annotation
GB42051	8.54929e-26	-2.02613	down	Function unknown	Zinc finger protein [Apis cerana cerana]	molecular function: binding (GO:0005488);; cellular component: membrane (GO:0016020);; cellular component: membrane part (GO:0044425)
GB44890	1.1893e-13	-1.42431	down	Replication, recombination and repair	PREDICTED: regulator of nonsense transcripts 1 [Apis mellifera]	biological process: metabolic process (GO:0008152);; biological process: cellular process (GO:0009987);; biological process: biological regulation (GO:0065007);; molecular function: binding (GO:0005488);; molecular function: catalytic activity (GO:0003824);; cellular component: cell (GO:0005623);; cellular component: cell part (GO:0044464)
GB50179	1.10675e-08	-1.26296	down	Function unknown	PREDICTED: homeodomain-only protein-like [Apis mellifera]	molecular function: binding (GO:0005488);; cellular component: cell (GO:0005623);; cellular component: organelle (GO:0043226);; cellular component: cell part (GO:0044464)
GB51114	5.27097e-09	-1.24176	down	Inorganic ion transport and metabolism	PREDICTED: zinc transporter 2-like isoform X1 [Apis mellifera]	molecular function: transporter activity (GO:0005215);; biological process: localization (GO:0051179);; cellular component: membrane (GO:0016020);; cellular component: membrane part (GO:0044425)
GB41352	0.000728309	-1.06573	down	Intracellular trafficking, secretion, and vesicular transport	PREDICTED: uncharacterized protein LOC408865 [Apis mellifera]	molecular function: transporter activity (GO:0005215);; biological process: localization (GO:0051179);; cellular component: membrane (GO:0016020);; cellular component: membrane part (GO:0044425)
GB41326	0.00237251	1.00661	up	Function unknown	PREDICTED: venom acid phosphatase Acph-1-like [Apis mellifera]	molecular function: catalytic activity (GO:0003824);; biological process: metabolic process (GO:0008152);; biological process: cellular process (GO:0009987)
Apis_mellifera_newGene_1173	2.3254e-05	1.10566	up	--	--	--
GB48406	5.61798e-47	3.22323	up	Function unknown	PREDICTED: pyridine nucleotide-disulfide oxidoreductase domain-containing protein 1 [Apis mellifera]	molecular function: catalytic activity (GO:0003824);; biological process: metabolic process (GO:0008152);; biological process: single-organism process (GO:0044699)
DEGs in CKSN vs TSN
gene_name	FDR	log2FC	regulated	eggNOG_class_annotation	NR_annotation	GO_second_level_annotation
GB52308	9.17866e-05	-1.15904	down	Function unknown	PREDICTED: fatty acyl-CoA reductase 1-like [Apis mellifera]	cellular component: membrane (GO:0016020);; cellular component: membrane part (GO:0044425);; biological process: metabolic process (GO:0008152);; biological process: single-organism process (GO:0044699);; molecular function: catalytic activity (GO:0003824)
Apis_mellifera_newGene_7727	3.00385e-05	-1.12519	down	--	--	--
Apis_mellifera_newGene_2089	1.25442e-09	-1.52096	down	--	--	--
GB51231	0.000136255	-1.02713	down	Transcription	PREDICTED: protein embryonic gonad isoform X1 [Apis mellifera]	--
Apis_mellifera_newGene_391	5.18366e-06	-1.18538	down	--	--	--
GB45640	6.86021e-52	-1.89579	down	Function unknown	Adenosine monophosphate-protein transferase FICD [Apis cerana cerana]	cellular component: membrane (GO:0016020);; cellular component: membrane part (GO:0044425);; molecular function: catalytic activity (GO:0003824)
GB48769	2.60174e-79	-3.64261	down	Function unknown	PREDICTED: uncharacterized protein LOC100578719 [Apis mellifera]	--
GB47769	0.00161779	1.00846	up	Function unknown	PREDICTED: uncharacterized protein LOC102655841 [Apis mellifera]	--
GB55613	5.12199e-99	4.23066	up	Function unknown	PREDICTED: uncharacterized protein LOC100576118 [Apis mellifera]	--
GB49993	5.32597e-12	1.69294	up	Function unknown	cuticular protein CPF1 precursor [Apis mellifera]	--
GB47476	2.08066e-261	5.01014	up	Cytoskeleton	PREDICTED: ras GTPase-activating-like protein IQGAP1-like isoform X1 [Apis dorsata]	molecular function: molecular function regulator (GO:0098772);; biological process: biological regulation (GO:0065007);; cellular component: cell (GO:0005623);; cellular component: cell part (GO:0044464);; biological process: cellular process (GO:0009987);; biological process: signaling (GO:0023052);; biological process: single-organism process (GO:0044699);; biological process: response to stimu…
