# Supplementary material for: Tropilaelaps mercedesae parasitism changes behavior and gene expression in honey bee workers
Source: PLoS Pathog. 2021 Jul 8;17(7):e1009684. doi: 10.1371/journal.ppat.1009684 (PMC8266070; doi:10.1371/journal.ppat.1009684)
Supplement: S3 Table — (XLSX) [file ppat.1009684.s007.xlsx]

## Sheet: S3 Table
S3 Table. DEGS are abundant in "Carbohydrate transport and metabolism" in comparison CKL/TL.
gene_name	FDR	log2FC	regulated	COG_class	COG_class_annotation	eggNOG_class	Annotation	GO_second_level_annotation
GB55205	0.0128631	1.00692	up	Carbohydrate transport and metabolism	Cellular Component: extracellular region (GO:0005576);; Biological Process: killing of cells of other organism (GO:0031640);; Biological Process: caste determination, influence by environmental factors (GO:0048650);; Biological Process: defense response to Gram-negative bacterium (GO:0050829);; Biological Process: defense response to Gram-positive bacterium (GO:0050830);; Biological Process: defe…	Carbohydrate transport and metabolism	major royal jelly protein 1 precursor [Apis mellifera]	cellular component: extracellular region (GO:0005576);; biological process: cell killing (GO:0001906);; biological process: multi-organism process (GO:0051704);; biological process: multicellular organismal process (GO:0032501);; biological process: developmental process (GO:0032502);; biological process: single-organism process (GO:0044699);; biological process: response to stimulus (GO:0050896)
GB42231	0.000283074	1.27041	up	Carbohydrate transport and metabolism	Biological Process: carbohydrate metabolic process (GO:0005975);; Cellular Component: integral component of membrane (GO:0016021);; Molecular Function: transferase activity, transferring glycosyl groups (GO:0016757);;	rbohydrate transport and metabolism, Intracellular trafficking, secretion, and vesicular transport	PREDICTED: beta-1,4-N-acetylgalactosaminyltransferase bre-4 [Apis mellifera]	biological process: metabolic process (GO:0008152);; cellular component: membrane (GO:0016020);; cellular component: membrane part (GO:0044425);; molecular function: catalytic activity (GO:0003824)
GB49708	7.18307e-05	1.42372	up	Carbohydrate transport and metabolism	Cellular Component: integral component of membrane (GO:0016021);; Molecular Function: transmembrane transporter activity (GO:0022857);; Biological Process: transmembrane transport (GO:0055085);;	Carbohydrate transport and metabolism	PREDICTED: synaptic vesicle glycoprotein 2C isoform X1 [Apis mellifera]	cellular component: membrane (GO:0016020);; cellular component: membrane part (GO:0044425);; molecular function: transporter activity (GO:0005215);; biological process: localization (GO:0051179)
GB41777	0.00139591	1.17942	up	Carbohydrate transport and metabolism	Molecular Function: calcium ion binding (GO:0005509);; Molecular Function: enzyme regulator activity (GO:0030234);; Biological Process: regulation of catalytic activity (GO:0050790);;	Carbohydrate transport and metabolism	PREDICTED: uncharacterized protein LOC413627 [Apis mellifera]	molecular function: binding (GO:0005488);; molecular function: molecular function regulator (GO:0098772);; biological process: biological regulation (GO:0065007)
GB55208	5.31861e-16	2.70042	up	Carbohydrate transport and metabolism	Cellular Component: extracellular region (GO:0005576);; Cellular Component: integral component of membrane (GO:0016021);;	Carbohydrate transport and metabolism	MRJP5 [Apis mellifera]	cellular component: extracellular region (GO:0005576);; cellular component: membrane (GO:0016020);; cellular component: membrane part (GO:0044425)
GB49854	0.000100718	1.52918	up	Carbohydrate transport and metabolism	Molecular Function: alpha-amylase activity (GO:0004556);; Biological Process: carbohydrate metabolic process (GO:0005975);; Molecular Function: cation binding (GO:0043169);;	Carbohydrate transport and metabolism	alpha-amylase precursor [Apis mellifera]	molecular function: catalytic activity (GO:0003824);; biological process: metabolic process (GO:0008152);; molecular function: binding (GO:0005488)
GB55207	5.68633e-10	1.84577	up	Carbohydrate transport and metabolism	--	Carbohydrate transport and metabolism	major royal jelly protein 6 precursor [Apis mellifera]	--
GB50901	0.0040595	-1.16943	down	Carbohydrate transport and metabolism	Biological Process: glucose metabolic process (GO:0006006);; Molecular Function: oxidoreductase activity, acting on the aldehyde or oxo group of donors, NAD or NADP as acceptor (GO:0016620);; Molecular Function: NADP binding (GO:0050661);; Molecular Function: NAD binding (GO:0051287);; Biological Process: oxidation-reduction process (GO:0055114);;	Carbohydrate transport and metabolism	PREDICTED: glyceraldehyde-3-phosphate dehydrogenase-like isoform X3 [Apis mellifera]	biological process: metabolic process (GO:0008152);; biological process: single-organism process (GO:0044699);; molecular function: catalytic activity (GO:0003824);; molecular function: binding (GO:0005488)
