# Supplementary material for: Tropilaelaps mercedesae parasitism changes behavior and gene expression in honey bee workers
Source: PLoS Pathog. 2021 Jul 8;17(7):e1009684. doi: 10.1371/journal.ppat.1009684 (PMC8266070; doi:10.1371/journal.ppat.1009684)
Supplement: S4 Table — (XLSX) [file ppat.1009684.s008.xlsx]

## Sheet: S4 Table
S4 Table. Summary of DEGS identified in comparison of CKSN vs.CKL and TSN vs.TL.
Names	Number	elements	FDR	log2FC	regulated	FDR	log2FC	regulated	COG_class	COG_class_annotation	GO_annotation	KEGG_annotation	KEGG_pathway_annotation	KOG_class	KOG_class_annotation	Pfam_annotation	Swiss_Prot_annotation	eggNOG_class	eggNOG_class_annotation	NR_annotation	GO_second_level_annotation
			CKSN/CKL			TSN/TL
CKSN/CKL TSN/TL	up 188	Apis_mellifera_newGene_6910	1.0709e-37	6.1321	up	3.59056e-28	6.48409	up	--	--	--	--	--	--	--	--	--	--	--	--	--
	down 510	Apis_mellifera_newGene_627	4.36991e-31	5.3066	up	8.88693e-21	5.67627	up	--	--	--	--	--	--	--	--	--	--	--	--	--
		GB45208	1.56115e-08	2.84428	up	0.000629282	2.28115	up	--	--	--	--	--	[S]	Function unknown	Uncharacterised conserved protein (DUF2315)	--	O	Posttranslational modification, protein turnover, chaperones	PREDICTED: apoptogenic protein 1, mitochondrial [Apis mellifera]	--
		GB47484	1.87863e-13	2.82224	up	0.000246424	2.36122	up	--	--	Molecular Function: protein heterodimerization activity (GO:0046982);;	--	--	--	--	--	--	--	--	PREDICTED: histone H3.3-like type 1 [Apis mellifera]	molecular function: binding (GO:0005488)
		GB53405	2.95077e-08	2.68213	up	0.0285044	1.48526	up	--	--	Cellular Component: membrane (GO:0016020);;	K18188|3.47626e-35|ame:726644|K18188 protein PET117 | (RefSeq) Pet117; cytochrome c oxidase assembly factor-like	--	--	--	PET assembly of cytochrome c oxidase, mitochondrial	--	S	Function unknown	cytochrome c oxidase assembly factor-like [Apis mellifera]	cellular component: membrane (GO:0016020)
		GB41361	1.06898e-27	2.66613	up	0.000796878	1.74354	up	[CI]	Energy production and conversion;; Lipid transport and metabolism	Molecular Function: heme binding (GO:0020037);; Molecular Function: metal ion binding (GO:0046872);;	--	--	[C]	Energy production and conversion	Cytochrome b5-like Heme/Steroid binding domain	Cytochrome b5 isoform A OS=Arabidopsis thaliana OX=3702 GN=CB5-A PE=1 SV=1	CI	Energy production and conversion;; Lipid transport and metabolism	PREDICTED: cytochrome b5-like [Apis mellifera]	molecular function: binding (GO:0005488)
		Apis_mellifera_newGene_5394	7.30431e-08	2.47704	up	0.0319642	1.38817	up	--	--	--	--	--	--	--	--	--	--	--	--	--
		GB43036	3.91531e-08	2.46372	up	0.0180955	1.32282	up	--	--	Cellular Component: integral component of membrane (GO:0016021);; Molecular Function: transmembrane transporter activity (GO:0022857);; Biological Process: transmembrane transport (GO:0055085);;	--	--	--	--	--	--	G	Carbohydrate transport and metabolism	PREDICTED: uncharacterized protein LOC100578282 [Apis mellifera]	cellular component: membrane (GO:0016020);; cellular component: membrane part (GO:0044425);; molecular function: transporter activity (GO:0005215);; biological process: localization (GO:0051179)
		GB45616	7.99333e-11	2.38837	up	0.0272053	1.62582	up	--	--	--	--	--	--	--	--	--	S	Function unknown	PREDICTED: uncharacterized protein LOC102680283 [Apis dorsata]	--
		GB44891	9.2536e-06	2.33115	up	0.00868271	1.55391	up	--	--	Cellular Component: integral component of membrane (GO:0016021);;	K08492|0|ame:551467|K08492 syntaxin 18 | (RefSeq) Syx18; syntaxin-18	SNARE interactions in vesicular transport (ko04130);; Phagosome (ko04145)	[U]	Intracellular trafficking, secretion, and vesicular transport	SNARE-complex protein Syntaxin-18 N-terminus	--	U	Intracellular trafficking, secretion, and vesicular transport	PREDICTED: syntaxin-18 [Apis mellifera]	cellular component: membrane (GO:0016020);; cellular component: membrane part (GO:0044425)
		GB40479	2.2126e-13	2.27211	up	0.0208882	1.2235	up	[J]	Translation, ribosomal structure and biogenesis	Biological Process: tRNA dihydrouridine synthesis (GO:0002943);; Molecular Function: tRNA dihydrouridine synthase activity (GO:0017150);; Molecular Function: flavin adenine dinucleotide binding (GO:0050660);; Biological Process: oxidation-reduction process (GO:0055114);;	K05544|0|ame:409969|K05544 tRNA-dihydrouridine synthase 3 [EC:1.3.1.89] | (RefSeq) tRNA-dihydrouridine(47) synthase [NAD(P)(+)]-like	--	[R]	General function prediction only	Dihydrouridine synthase (Dus)	tRNA-dihydrouridine(47) synthase [NAD(P)(+)]-like OS=Oryza sativa subsp. japonica OX=39947 GN=Os04g0117600 PE=2 SV=2	J	Translation, ribosomal structure and biogenesis	PREDICTED: tRNA-dihydrouridine(47) synthase [NAD(P)(+)]-like [Apis mellifera]	biological process: metabolic process (GO:0008152);; biological process: cellular process (GO:0009987);; molecular function: catalytic activity (GO:0003824);; biological process: single-organism process (GO:0044699);; molecular function: binding (GO:0005488)
		GB45554	3.59025e-18	2.2393	up	3.71423e-05	1.47698	up	[O]	Posttranslational modification, protein turnover, chaperones	--	K13960|3.17851e-108|ame:726740|K13960 ubiquitin-conjugating enzyme E2 T [EC:2.3.2.23] | (RefSeq) GB17603; ubiquitin-conjugating enzyme E2 T-like	Fanconi anemia pathway (ko03460)	[O]	Posttranslational modification, protein turnover, chaperones	Ubiquitin-conjugating enzyme	Probable ubiquitin-conjugating enzyme E2 37 OS=Arabidopsis thaliana OX=3702 GN=UBC37 PE=2 SV=2	O	Posttranslational modification, protein turnover, chaperones	PREDICTED: ubiquitin-conjugating enzyme E2 T-like [Apis mellifera]	--
		GB51427	3.81218e-07	2.18399	up	0.00782072	1.13709	up	--	--	--	--	--	--	--	Tube Death domain	--	--	--	PREDICTED: probable serine/threonine-protein kinase DDB_G0283337 [Apis mellifera]	--
		GB52184	1.50432e-06	2.08617	up	1.93004e-06	2.32075	up	--	--	--	--	--	--	--	--	--	O	Posttranslational modification, protein turnover, chaperones	PREDICTED: uncharacterized protein LOC100577819 [Apis mellifera]	--
		GB48315	0.000322733	2.01432	up	0.000594666	2.214	up	--	--	--	--	--	--	--	--	--	--	--	hypothetical protein APICC_03808 [Apis cerana cerana]	--
		GB49392	5.36122e-09	1.8685	up	0.00120158	1.24678	up	--	--	--	--	--	[S]	Function unknown	Costars	--	S	Function unknown	PREDICTED: actin-binding Rho-activating protein-like isoform X1 [Apis mellifera]	--
		GB49459	9.70466e-08	1.85749	up	2.05072e-18	1.6893	up	--	--	--	--	--	[S]	Function unknown	--	--	S	Function unknown	PREDICTED: coiled-coil domain-containing protein 186 [Apis mellifera]	--
		Apis_mellifera_newGene_5829	1.63639e-09	1.79722	up	8.89442e-06	2.39381	up	--	--	--	--	--	--	--	Regulatory CLIP domain of proteinases	--	O	Posttranslational modification, protein turnover, chaperones	--	--
		GB50029	3.93714e-10	1.77761	up	5.03791e-14	2.52318	up	--	--	Molecular Function: NADH dehydrogenase (ubiquinone) activity (GO:0008137);; Molecular Function: electron carrier activity (GO:0009055);; Cellular Component: membrane (GO:0016020);; Biological Process: oxidation-reduction process (GO:0055114);;	K18160|8.74938e-105|ame:100578218|K18160 NADH dehydrogenase [ubiquinone] 1 alpha subcomplex assembly factor 2 | (RefSeq) mimitin, mitochondrial	--	[R]	General function prediction only	NADH ubiquinone oxidoreductase subunit NDUFA12	--	I	Lipid transport and metabolism	PREDICTED: mimitin, mitochondrial [Apis mellifera]	molecular function: catalytic activity (GO:0003824);; biological process: metabolic process (GO:0008152);; biological process: single-organism process (GO:0044699);; molecular function: electron carrier activity (GO:0009055);; cellular component: membrane (GO:0016020)
		GB44467	0.000106269	1.76984	up	0.0026504	1.81101	up	[J]	Translation, ribosomal structure and biogenesis	Cellular Component: cytoplasm (GO:0005737);; Biological Process: translational termination (GO:0006415);; Molecular Function: translation release factor activity, codon specific (GO:0016149);;	K02835|0|ame:724133|K02835 peptide chain release factor 1 | (RefSeq) peptide chain release factor 1-like, mitochondrial	--	[J]	Translation, ribosomal structure and biogenesis	PCRF domain;; RF-1 domain	Peptide chain release factor APG3, chloroplastic OS=Arabidopsis thaliana OX=3702 GN=APG3 PE=2 SV=1	J	Translation, ribosomal structure and biogenesis	PREDICTED: peptide chain release factor 1-like, mitochondrial [Apis mellifera]	cellular component: cell (GO:0005623);; cellular component: cell part (GO:0044464);; biological process: cellular process (GO:0009987);; biological process: single-organism process (GO:0044699);; biological process: cellular component organization or biogenesis (GO:0071840);; molecular function: binding (GO:0005488);; biological process: metabolic process (GO:0008152)
		GB40034	2.19496e-06	1.74619	up	2.15162e-14	2.4867	up	--	--	--	--	--	--	--	--	--	--	--	--	--
		GB40827	1.24138e-25	1.73832	up	1.23566e-07	1.05759	up	--	--	--	--	--	--	--	--	--	--	--	--	--
		GB43561	0.00173781	1.70096	up	6.3485e-08	2.29648	up	--	--	--	K11310|0|ame:724646|K11310 general transcription factor 3C polypeptide 4 [EC:2.3.1.48] | (RefSeq) uncharacterized LOC724646	--	--	--	Transcription factor IIIC subunit delta N-term;; Putative zinc-finger of transcription factor IIIC complex	--	L	Replication, recombination and repair	PREDICTED: uncharacterized protein LOC724646 [Apis mellifera]	--
		GB52318	9.60931e-05	1.6782	up	5.04672e-05	2.05455	up	--	--	--	--	--	--	--	--	--	--	--	PREDICTED: uncharacterized protein LOC102655788 [Apis mellifera]	--
		GB48848	0.000362399	1.66525	up	7.85145e-05	1.99567	up	--	--	--	--	--	--	--	--	--	--	--	--	--
		GB55298	2.58241e-18	1.65857	up	2.07531e-17	1.77977	up	--	--	Cellular Component: mitochondrial respiratory chain complex III (GO:0005750);; Biological Process: mitochondrial electron transport, ubiquinol to cytochrome c (GO:0006122);;	K00419|4.47835e-21|ame:100578782|K00419 ubiquinol-cytochrome c reductase subunit 9 | (RefSeq) cytochrome b-c1 complex subunit 9	Oxidative phosphorylation (ko00190)	[C]	Energy production and conversion	Ubiquinol-cytochrome C reductase, UQCRX/QCR9 like	--	C	Energy production and conversion	PREDICTED: cytochrome b-c1 complex subunit 9 [Apis mellifera]	cellular component: cell (GO:0005623);; cellular component: membrane (GO:0016020);; cellular component: macromolecular complex (GO:0032991);; cellular component: organelle (GO:0043226);; cellular component: organelle part (GO:0044422);; cellular component: membrane part (GO:0044425);; cellular component: cell part (GO:0044464);; biological process: metabolic process (GO:0008152);; biological proc…
		GB44574	1.77625e-18	1.60139	up	0.00135656	1.1315	up	--	--	Cellular Component: integral component of membrane (GO:0016021);;	--	--	--	--	Haemopoietic lineage transmembrane helix	--	S	Function unknown	PREDICTED: uncharacterized protein LOC102654567 [Apis mellifera]	cellular component: membrane (GO:0016020);; cellular component: membrane part (GO:0044425)
		GB53935	1.767e-08	1.58007	up	5.88084e-23	2.28168	up	--	--	Cellular Component: integral component of membrane (GO:0016021);; Cellular Component: mitochondrial membrane (GO:0031966);;	K18182|8.98681e-51|ame:726259|K18182 cytochrome c oxidase assembly protein subunit 16 | (RefSeq) cytochrome c oxidase assembly protein COX16 homolog, mitochondrial	--	--	--	Cytochrome c oxidase assembly protein COX16	--	O	Posttranslational modification, protein turnover, chaperones	PREDICTED: cytochrome c oxidase assembly protein COX16 homolog, mitochondrial [Apis mellifera]	cellular component: membrane (GO:0016020);; cellular component: membrane part (GO:0044425);; cellular component: cell (GO:0005623);; cellular component: organelle (GO:0043226);; cellular component: organelle part (GO:0044422);; cellular component: cell part (GO:0044464)
		GB47822	5.84144e-22	1.57165	up	1.20078e-24	2.00706	up	--	--	Cellular Component: nucleus (GO:0005634);; Molecular Function: protein heterodimerization activity (GO:0046982);;	K03506|3.56376e-83|ame:725835|K03506 DNA polymerase epsilon subunit 4 [EC:2.7.7.7] | (RefSeq) DNA polymerase epsilon subunit 4	Purine metabolism (ko00230);; Pyrimidine metabolism (ko00240);; DNA replication (ko03030);; Base excision repair (ko03410);; Nucleotide excision repair (ko03420)	[L]	Replication, recombination and repair	Histone-like transcription factor (CBF/NF-Y) and archaeal histone;; Core histone H2A/H2B/H3/H4	Nuclear transcription factor Y subunit C-6 OS=Arabidopsis thaliana OX=3702 GN=NFYC6 PE=2 SV=1	K	Transcription	PREDICTED: DNA polymerase epsilon subunit 4 [Apis mellifera]	cellular component: cell (GO:0005623);; cellular component: organelle (GO:0043226);; cellular component: cell part (GO:0044464);; molecular function: binding (GO:0005488)
		GB49085	1.4006e-06	1.55754	up	2.73465e-18	2.03013	up	--	--	Biological Process: mRNA splicing, via spliceosome (GO:0000398);; Cellular Component: nucleus (GO:0005634);; Cellular Component: cytoplasm (GO:0005737);; Biological Process: cellular protein modification process (GO:0006464);; Molecular Function: protein tag (GO:0031386);;	K13113|1.561e-46|ame:724489|K13113 ubiquitin-like protein 5 | (RefSeq) ubl; ubiquitin-like protein 5	--	[O]	Posttranslational modification, protein turnover, chaperones	Ubiquitin family;; Ubiquitin-like domain	Ubiquitin-like protein 5 OS=Arabidopsis thaliana OX=3702 GN=UBL5 PE=3 SV=1	O	Posttranslational modification, protein turnover, chaperones	PREDICTED: ubiquitin-like protein 5 isoform X1 [Apis mellifera]	biological process: metabolic process (GO:0008152);; biological process: cellular process (GO:0009987);; cellular component: cell (GO:0005623);; cellular component: organelle (GO:0043226);; cellular component: cell part (GO:0044464);; molecular function: protein tag (GO:0031386)
		GB47473	1.03575e-21	1.55521	up	3.34548e-14	1.62257	up	--	--	Cellular Component: integral component of membrane (GO:0016021);;	--	--	--	--	Cytochrome oxidase c assembly	--	--	--	hypothetical protein APICC_10115 [Apis cerana cerana]	cellular component: membrane (GO:0016020);; cellular component: membrane part (GO:0044425)
		GB55448	0.00127278	1.50752	up	5.99976e-05	1.81328	up	--	--	Molecular Function: DNA binding (GO:0003677);; Molecular Function: transcription factor activity, sequence-specific DNA binding (GO:0003700);; Cellular Component: nucleus (GO:0005634);; Biological Process: regulation of transcription, DNA-templated (GO:0006355);;	K13118|0|ame:412314|K13118 protein DGCR14 | (RefSeq) GB18005; rho GTPase-activating protein gacU-like	--	--	--	--	--	S	Function unknown	PREDICTED: rho GTPase-activating protein gacU-like [Apis mellifera]	molecular function: binding (GO:0005488);; molecular function: nucleic acid binding transcription factor activity (GO:0001071);; biological process: biological regulation (GO:0065007);; cellular component: cell (GO:0005623);; cellular component: organelle (GO:0043226);; cellular component: cell part (GO:0044464)
		GB46175	0.0103332	1.50565	up	1.03023e-06	1.9462	up	--	--	Cellular Component: extracellular space (GO:0005615);; Biological Process: ion transport (GO:0006811);; Molecular Function: metal ion binding (GO:0046872);; Biological Process: iron ion homeostasis (GO:0055072);;	--	--	--	--	--	--	S	Function unknown	PREDICTED: transferrin [Apis florea]	cellular component: extracellular region (GO:0005576);; cellular component: extracellular region part (GO:0044421);; biological process: localization (GO:0051179);; molecular function: binding (GO:0005488);; biological process: biological regulation (GO:0065007)
		GB41677	0.000139167	1.49359	up	8.67376e-07	1.20522	up	[G]	Carbohydrate transport and metabolism	Molecular Function: nucleotide binding (GO:0000166);; Molecular Function: nucleic acid binding (GO:0003676);; Molecular Function: adenosine kinase activity (GO:0004001);; Biological Process: purine ribonucleoside salvage (GO:0006166);; Biological Process: AMP biosynthetic process (GO:0006167);; Molecular Function: zinc ion binding (GO:0008270);; Biological Process: phosphorylation (GO:0016310);;	K00856|0|ame:408441|K00856 adenosine kinase [EC:2.7.1.20] | (RefSeq) adenosine kinase 1	Purine metabolism (ko00230)	[G]	Carbohydrate transport and metabolism	pfkB family carbohydrate kinase	Adenosine kinase 1 OS=Arabidopsis thaliana OX=3702 GN=ADK1 PE=1 SV=1	G	Carbohydrate transport and metabolism	PREDICTED: adenosine kinase 1 isoform X1 [Apis mellifera]	molecular function: binding (GO:0005488);; molecular function: catalytic activity (GO:0003824);; biological process: metabolic process (GO:0008152);; biological process: cellular process (GO:0009987);; biological process: single-organism process (GO:0044699)
		GB51497	9.95537e-11	1.48126	up	2.22502e-18	1.72368	up	[K]	Transcription	Molecular Function: DNA binding (GO:0003677);; Molecular Function: DNA-directed 5'-3' RNA polymerase activity (GO:0003899);; Biological Process: transcription, DNA-templated (GO:0006351);; Molecular Function: protein dimerization activity (GO:0046983);;	K03008|2.77089e-80|hst:105182963|K03008 DNA-directed RNA polymerase II subunit RPB11 | (RefSeq) DNA-directed RNA polymerase II subunit RPB11	Purine metabolism (ko00230);; Pyrimidine metabolism (ko00240);; RNA polymerase (ko03020)	[K]	Transcription	RNA polymerase Rpb3/Rpb11 dimerisation domain;; RNA polymerase Rpb3/Rpb11 dimerisation domain	DNA-directed RNA polymerases II, IV and V subunit 11 OS=Arabidopsis thaliana OX=3702 GN=NRPB11 PE=1 SV=1	K	Transcription	PREDICTED: DNA-directed RNA polymerase II subunit RPB11 [Apis mellifera]	molecular function: binding (GO:0005488);; molecular function: catalytic activity (GO:0003824);; biological process: metabolic process (GO:0008152);; biological process: cellular process (GO:0009987)
		Apis_mellifera_newGene_6577	0.00243159	1.46719	up	0.00889182	1.56336	up	--	--	--	--	--	--	--	--	--	--	--	--	--
		GB52892	1.21092e-08	1.45733	up	1.13872e-09	1.81655	up	--	--	--	--	--	--	--	--	--	--	--	PREDICTED: uncharacterized protein LOC102656577 [Apis mellifera]	--
		GB52632	1.6722e-11	1.44563	up	7.23654e-23	1.64762	up	[C]	Energy production and conversion	Molecular Function: acylphosphatase activity (GO:0003998);;	K01512|6.3214e-64|ame:552639|K01512 acylphosphatase [EC:3.6.1.7] | (RefSeq) GB19157; acylphosphatase-1-like	Pyruvate metabolism (ko00620)	[C]	Energy production and conversion	Acylphosphatase	--	O	Posttranslational modification, protein turnover, chaperones	PREDICTED: acylphosphatase-1-like [Apis mellifera]	molecular function: catalytic activity (GO:0003824)
		GB49537	1.05334e-05	1.42987	up	0.00465994	1.21048	up	[L]	Replication, recombination and repair	Molecular Function: ATP binding (GO:0005524);; Biological Process: mismatch repair (GO:0006298);; Molecular Function: mismatched DNA binding (GO:0030983);;	K08737|0|ame:408815|K08737 DNA mismatch repair protein MSH6 | (RefSeq) Msh6; probable DNA mismatch repair protein Msh6	Mismatch repair (ko03430)	[L]	Replication, recombination and repair	MutS domain V;; MutS domain I;; MutS domain III;; MutS family domain IV;; MutS domain II	DNA mismatch repair protein MSH6 OS=Arabidopsis thaliana OX=3702 GN=MSH6 PE=1 SV=2	L	Replication, recombination and repair	PREDICTED: probable DNA mismatch repair protein Msh6 [Apis mellifera]	molecular function: binding (GO:0005488);; biological process: metabolic process (GO:0008152);; biological process: cellular process (GO:0009987);; biological process: response to stimulus (GO:0050896)
		GB55134	0.00027435	1.42562	up	0.000123842	1.35409	up	--	--	--	--	--	--	--	--	--	--	--	PREDICTED: uncharacterized protein LOC102654684 isoform X2 [Apis mellifera]	--
		GB44044	4.79469e-06	1.41994	up	0.00134767	2.15738	up	--	--	Cellular Component: motile cilium (GO:0031514);;	K04638|0|ame:552841|K04638 intraflagellar transport protein 57 | (RefSeq) GB10748; intraflagellar transport protein 57 homolog	--	[T]	Signal transduction mechanisms	Intra-flagellar transport protein 57	Intraflagellar transport protein 57 OS=Chlamydomonas reinhardtii OX=3055 GN=IFT57 PE=1 SV=1	U	Intracellular trafficking, secretion, and vesicular transport	PREDICTED: intraflagellar transport protein 57 homolog isoform X1 [Apis mellifera]	cellular component: cell (GO:0005623);; cellular component: organelle (GO:0043226);; cellular component: cell part (GO:0044464)
		GB49417	3.49546e-11	1.41722	up	2.09007e-16	1.80945	up	--	--	Cellular Component: integral component of membrane (GO:0016021);; Biological Process: transmembrane transport (GO:0055085);;	--	--	[O]	Posttranslational modification, protein turnover, chaperones	PITH domain	--	S	Function unknown	PREDICTED: PITH domain-containing protein GA19395 [Apis mellifera]	cellular component: membrane (GO:0016020);; cellular component: membrane part (GO:0044425);; biological process: localization (GO:0051179)
		GB48083	4.13159e-11	1.40861	up	3.16011e-25	1.87114	up	--	--	Cellular Component: mitochondrial matrix (GO:0005759);; Biological Process: protein-FAD linkage (GO:0018293);;	K18168|8.95919e-14|cfo:105249657|K18168 succinate dehydrogenase assembly factor 2 | (RefSeq) succinate dehydrogenase assembly factor 2, mitochondrial-like	--	--	--	--	--	--	--	PREDICTED: succinate dehydrogenase assembly factor 2, mitochondrial-like [Apis dorsata]	cellular component: cell (GO:0005623);; cellular component: membrane-enclosed lumen (GO:0031974);; cellular component: organelle (GO:0043226);; cellular component: organelle part (GO:0044422);; cellular component: cell part (GO:0044464);; biological process: metabolic process (GO:0008152);; biological process: cellular process (GO:0009987)
		GB47022	1.90769e-15	1.40134	up	1.131e-15	1.57746	up	--	--	--	--	--	--	--	Complementary sex determiner protein;; Sex determination protein N terminal	--	S	Function unknown	PREDICTED: complementary sex determiner [Apis mellifera]	--
		GB45316	2.88625e-08	1.38858	up	0.00200264	1.34178	up	[M]	Cell wall/membrane/envelope biogenesis	--	K16781|0|ame:413899|K16781 tetratricopeptide repeat protein 8 | (RefSeq) GB10554; tetratricopeptide repeat protein 8-like	--	[R]	General function prediction only	Tetratricopeptide repeat;; Tetratricopeptide repeat;; Tetratricopeptide repeat;; Tetratricopeptide repeat;; Tetratricopeptide repeat;; Tetratricopeptide repeat;; Tetratricopeptide repeat;; Tetratricopeptide repeat;; Tetratricopeptide repeat	Probable UDP-N-acetylglucosamine--peptide N-acetylglucosaminyltransferase SPINDLY OS=Petunia hybrida OX=4102 GN=SPY PE=2 SV=1	S	Function unknown	PREDICTED: tetratricopeptide repeat protein 8-like isoform X1 [Apis mellifera]	--
		GB51243	2.06431e-13	1.38848	up	9.87038e-22	1.74601	up	[O]	Posttranslational modification, protein turnover, chaperones	Molecular Function: glutathione transferase activity (GO:0004364);; Molecular Function: GTPase activator activity (GO:0005096);; Cellular Component: cytoplasm (GO:0005737);; Biological Process: signal transduction (GO:0007165);; Biological Process: metabolic process (GO:0008152);; Biological Process: positive regulation of GTPase activity (GO:0043547);;	K00799|1.14031e-112|ame:726823|K00799 glutathione S-transferase [EC:2.5.1.18] | (RefSeq) GstO2; glutathione S-transferase omega-1	Glutathione metabolism (ko00480);; Metabolism of xenobiotics by cytochrome P450 (ko00980);; Drug metabolism - cytochrome P450 (ko00982)	[O]	Posttranslational modification, protein turnover, chaperones	Glutathione S-transferase, N-terminal domain;; Glutathione S-transferase, N-terminal domain;; Glutathione S-transferase, N-terminal domain	Probable glutathione S-transferase DHAR1, cytosolic OS=Oryza sativa subsp. japonica OX=39947 GN=DHAR1 PE=1 SV=1	O	Posttranslational modification, protein turnover, chaperones	PREDICTED: pyrimidodiazepine synthase-like [Apis cerana]	molecular function: catalytic activity (GO:0003824);; molecular function: molecular function regulator (GO:0098772);; biological process: biological regulation (GO:0065007);; cellular component: cell (GO:0005623);; cellular component: cell part (GO:0044464);; biological process: cellular process (GO:0009987);; biological process: metabolic process (GO:0008152)
		GB44027	3.23416e-16	1.38811	up	7.06343e-15	1.84975	up	--	--	--	--	--	[S]	Function unknown	Coiled-coil domain containing protein (DUF2052)	--	S	Function unknown	PREDICTED: vacuolar protein sorting-associated protein 35 isoform X3 [Apis mellifera]	--
		Apis_mellifera_newGene_8628	0.00174001	1.3874	up	0.00115872	1.22678	up	--	--	--	--	--	--	--	--	--	--	--	--	--
		GB52663	0.00647091	1.38471	up	0.0202804	1.26824	up	--	--	Cellular Component: integral component of membrane (GO:0016021);;	--	--	--	--	TMIE protein	--	S	Function unknown	PREDICTED: transmembrane inner ear expressed protein [Apis mellifera]	cellular component: membrane (GO:0016020);; cellular component: membrane part (GO:0044425)
		GB54992	1.99184e-14	1.36146	up	3.24137e-33	1.79575	up	[O]	Posttranslational modification, protein turnover, chaperones	Molecular Function: nucleic acid binding (GO:0003676);; Molecular Function: zinc ion binding (GO:0008270);;	K09506|0|ame:100578360|K09506 DnaJ homolog subfamily A member 5 | (RefSeq) dnaJ homolog subfamily C member 21	--	[O]	Posttranslational modification, protein turnover, chaperones	DnaJ domain;; Zinc-finger double-stranded RNA-binding	DNAJ protein JJJ1 homolog OS=Arabidopsis thaliana OX=3702 GN=JJJ1 PE=1 SV=1	O	Posttranslational modification, protein turnover, chaperones	PREDICTED: dnaJ homolog subfamily C member 21 [Apis mellifera]	molecular function: binding (GO:0005488)
		GB47047	1.9014e-05	1.36065	up	4.22219e-07	1.478	up	--	--	Biological Process: double-strand break repair via homologous recombination (GO:0000724);; Molecular Function: zinc ion binding (GO:0008270);; Molecular Function: ligase activity (GO:0016874);; Molecular Function: SUMO transferase activity (GO:0019789);; Cellular Component: Smc5-Smc6 complex (GO:0030915);;	--	--	[R]	General function prediction only	Zinc-finger of the MIZ type in Nse subunit	--	L	Replication, recombination and repair	PREDICTED: E3 SUMO-protein ligase NSE2-like [Apis mellifera]	biological process: metabolic process (GO:0008152);; biological process: cellular process (GO:0009987);; biological process: response to stimulus (GO:0050896);; molecular function: binding (GO:0005488);; molecular function: catalytic activity (GO:0003824);; cellular component: cell (GO:0005623);; cellular component: macromolecular complex (GO:0032991);; cellular component: organelle (GO:0043226);…
		GB53539	1.35831e-13	1.36002	up	1.25052e-05	1.48465	up	--	--	--	--	--	--	--	rRNA processing	--	S	Function unknown	PREDICTED: thyroid transcription factor 1-associated protein 26 homolog [Apis mellifera]	--
		GB51709	4.18102e-08	1.35648	up	6.06937e-09	1.64883	up	--	--	Cellular Component: integral component of membrane (GO:0016021);;	--	--	--	--	Domain of unknown function (DUF4793);; Domain of unknown function (DUF4792)	--	S	Function unknown	PREDICTED: uncharacterized protein LOC102656541 [Apis mellifera]	cellular component: membrane (GO:0016020);; cellular component: membrane part (GO:0044425)
		GB50044	9.90301e-06	1.34804	up	1.78002e-20	1.96878	up	[K]	Transcription	Biological Process: mRNA splicing, via spliceosome (GO:0000398);; Molecular Function: RNA binding (GO:0003723);; Cellular Component: small nucleolar ribonucleoprotein complex (GO:0005732);; Cellular Component: viral nucleocapsid (GO:0019013);; Molecular Function: metal ion binding (GO:0046872);;	K11099|5.10065e-48|ame:552827|K11099 small nuclear ribonucleoprotein G | (RefSeq) SmG; probable small nuclear ribonucleoprotein G	Spliceosome (ko03040)	[A]	RNA processing and modification	LSM domain	Probable small nuclear ribonucleoprotein G OS=Arabidopsis thaliana OX=3702 GN=At2g23930 PE=3 SV=1	K	Transcription	PREDICTED: probable small nuclear ribonucleoprotein G [Apis mellifera]	biological process: metabolic process (GO:0008152);; biological process: cellular process (GO:0009987);; molecular function: binding (GO:0005488);; cellular component: cell (GO:0005623);; cellular component: macromolecular complex (GO:0032991);; cellular component: cell part (GO:0044464);; cellular component: virion (GO:0019012);; cellular component: virion part (GO:0044423)
		GB52888	1.68646e-12	1.34336	up	3.07354e-20	1.71753	up	--	--	--	--	--	[S]	Function unknown	Uncharacterized conserved protein (DUF2039)	--	S	Function unknown	PREDICTED: uncharacterized protein C9orf85 homolog [Apis mellifera]	--
		GB52470	3.26781e-11	1.34323	up	3.72299e-16	1.72122	up	--	--	--	K10745|5.51073e-95|ame:726711|K10745 ribonuclease H2 subunit C | (RefSeq) ribonuclease H2 subunit C	DNA replication (ko03030)	--	--	Ribonuclease H2 non-catalytic subunit (Ylr154p-like)	--	S	Function unknown	PREDICTED: ribonuclease H2 subunit C [Apis mellifera]	--
		GB42615	3.24697e-06	1.34182	up	3.05206e-05	1.70459	up	--	--	Molecular Function: structural constituent of ribosome (GO:0003735);; Cellular Component: ribosome (GO:0005840);; Biological Process: translation (GO:0006412);;	K02919|2.95405e-18|soc:105197098|K02919 large subunit ribosomal protein L36 | (RefSeq) uncharacterized LOC105197098	Ribosome (ko03010)	[J]	Translation, ribosomal structure and biogenesis	Ribosomal protein L36	--	J	Translation, ribosomal structure and biogenesis	39S ribosomal protein L36 [Apis cerana cerana]	molecular function: structural molecule activity (GO:0005198);; cellular component: cell (GO:0005623);; cellular component: macromolecular complex (GO:0032991);; cellular component: organelle (GO:0043226);; cellular component: cell part (GO:0044464);; biological process: metabolic process (GO:0008152);; biological process: cellular process (GO:0009987)
		GB41987	1.82779e-09	1.33955	up	2.89801e-07	1.48	up	--	--	Biological Process: ribosomal large subunit assembly (GO:0000027);; Cellular Component: proteasome complex (GO:0000502);; Molecular Function: ATP binding (GO:0005524);; Cellular Component: nucleus (GO:0005634);; Molecular Function: ATPase activity (GO:0016887);; Biological Process: proteasome assembly (GO:0043248);;	K11878|5.46133e-76|ame:102655399|K11878 proteasome assembly chaperone 4 | (RefSeq) proteasome assembly chaperone 4-like	--	--	--	Proteasome assembly chaperone 4	--	S	Function unknown	PREDICTED: proteasome assembly chaperone 4-like [Apis mellifera]	biological process: cellular process (GO:0009987);; biological process: cellular component organization or biogenesis (GO:0071840);; cellular component: cell (GO:0005623);; cellular component: macromolecular complex (GO:0032991);; cellular component: cell part (GO:0044464);; molecular function: binding (GO:0005488);; cellular component: organelle (GO:0043226);; molecular function: catalytic activ…
		GB49493	3.50776e-08	1.33942	up	0.000146043	1.10164	up	--	--	Molecular Function: aminopeptidase activity (GO:0004177);; Cellular Component: cytoplasm (GO:0005737);; Biological Process: proteolysis (GO:0006508);; Molecular Function: metalloexopeptidase activity (GO:0008235);; Molecular Function: zinc ion binding (GO:0008270);; Biological Process: protein ubiquitination (GO:0016567);; Molecular Function: ligase activity (GO:0016874);; Molecular Function: man…	K11142|8.82925e-34|ame:552109|K11142 cytosol aminopeptidase [EC:3.4.11.1 3.4.11.5] | (RefSeq) cytosol aminopeptidase-like	Arginine and proline metabolism (ko00330);; Glutathione metabolism (ko00480)	--	--	--	--	E	Amino acid transport and metabolism	PREDICTED: uncharacterized protein LOC105736172 [Apis florea]	molecular function: catalytic activity (GO:0003824);; biological process: metabolic process (GO:0008152);; cellular component: cell (GO:0005623);; cellular component: cell part (GO:0044464);; molecular function: binding (GO:0005488);; biological process: cellular process (GO:0009987)
		GB53195	4.30587e-06	1.33491	up	7.8284e-06	1.46452	up	--	--	Cellular Component: nucleus (GO:0005634);;	K14782|4.15426e-39|ame:726685|K14782 protein AATF/BFR2 | (RefSeq) protein AATF	--	--	--	--	--	--	--	PREDICTED: protein AATF-like [Apis cerana]	cellular component: cell (GO:0005623);; cellular component: organelle (GO:0043226);; cellular component: cell part (GO:0044464)
		GB53081	0.00132504	1.3219	up	0.0469805	1.16181	up	--	--	--	K10410|1.54402e-169|ame:551085|K10410 dynein light intermediate chain, axonemal | (RefSeq) 33 kDa inner dynein arm light chain, axonemal	--	[Z]	Cytoskeleton	Axonemal dynein light chain	28 kDa inner dynein arm light chain, axonemal OS=Chlamydomonas reinhardtii OX=3055 GN=IDA4 PE=1 SV=1	Z	Cytoskeleton	PREDICTED: 33 kDa inner dynein arm light chain, axonemal [Apis mellifera]	--
		GB44722	0.00530444	1.31192	up	0.000426924	1.63056	up	--	--	Cellular Component: integral component of membrane (GO:0016021);; Biological Process: vesicle-mediated transport (GO:0016192);;	--	--	--	--	Coiled-coil domain-containing protein 167	--	--	--	PREDICTED: uncharacterized protein LOC107964502 [Apis mellifera]	cellular component: membrane (GO:0016020);; cellular component: membrane part (GO:0044425);; biological process: localization (GO:0051179)
		GB40879	2.80303e-05	1.30813	up	8.04892e-18	1.81224	up	--	--	Cellular Component: peroxisome (GO:0005777);; Cellular Component: integral component of membrane (GO:0016021);; Biological Process: protein import into peroxisome matrix, docking (GO:0016560);;	K13344|8.61757e-145|ame:727257|K13344 peroxin-13 | (RefSeq) peroxisomal membrane protein PEX13	Peroxisome (ko04146)	[U]	Intracellular trafficking, secretion, and vesicular transport	Peroxin 13, N-terminal region;; Variant SH3 domain	--	U	Intracellular trafficking, secretion, and vesicular transport	PREDICTED: peroxisomal membrane protein PEX13, partial [Apis mellifera]	cellular component: cell (GO:0005623);; cellular component: organelle (GO:0043226);; cellular component: cell part (GO:0044464);; cellular component: membrane (GO:0016020);; cellular component: membrane part (GO:0044425);; biological process: localization (GO:0051179)
		GB55920	4.05408e-07	1.30356	up	1.07095e-10	1.4836	up	--	--	Biological Process: mitochondrial respiratory chain complex I assembly (GO:0032981);;	K18161|7.52616e-122|ame:102653955|K18161 NADH dehydrogenase [ubiquinone] 1 alpha subcomplex assembly factor 4 | (RefSeq) protein NDUFAF4 homolog	--	[S]	Function unknown	Uncharacterised protein family (UPF0240)	--	O	Posttranslational modification, protein turnover, chaperones	PREDICTED: protein NDUFAF4 homolog [Apis mellifera]	biological process: cellular process (GO:0009987);; biological process: cellular component organization or biogenesis (GO:0071840)
		GB55946	1.13467e-09	1.2996	up	2.58719e-20	1.95322	up	[F]	Nucleotide transport and metabolism	Molecular Function: GDP-D-glucose phosphorylase activity (GO:0080048);;	K15630|5.1952e-136|ame:102655796|K15630 GDP-D-glucose phosphorylase [EC:2.7.7.78] | (RefSeq) GDP-D-glucose phosphorylase 1	--	[R]	General function prediction only	--	GDP-L-galactose phosphorylase 2 OS=Arabidopsis thaliana OX=3702 GN=VTC5 PE=1 SV=1	S	Function unknown	PREDICTED: GDP-D-glucose phosphorylase 1 [Apis mellifera]	molecular function: catalytic activity (GO:0003824)
		GB47886	3.14726e-07	1.28572	up	1.1467e-11	1.27143	up	--	--	Cellular Component: mitochondrial inner membrane (GO:0005743);; Molecular Function: NADH dehydrogenase (ubiquinone) activity (GO:0008137);; Biological Process: ATP synthesis coupled electron transport (GO:0042773);;	K03951|6.40913e-66|ame:724264|K03951 NADH dehydrogenase (ubiquinone) 1 alpha subcomplex subunit 7 | (RefSeq) GB13526; NADH dehydrogenase [ubiquinone] 1 alpha subcomplex subunit 7-like	Oxidative phosphorylation (ko00190)	[C]	Energy production and conversion	NADH:ubiquinone oxidoreductase subunit B14.5a (Complex I-B14.5a)	--	C	Energy production and conversion	PREDICTED: NADH dehydrogenase [ubiquinone] 1 alpha subcomplex subunit 7-like [Apis mellifera]	cellular component: cell (GO:0005623);; cellular component: membrane (GO:0016020);; cellular component: organelle (GO:0043226);; cellular component: organelle part (GO:0044422);; cellular component: cell part (GO:0044464);; molecular function: catalytic activity (GO:0003824);; biological process: metabolic process (GO:0008152);; biological process: single-organism process (GO:0044699);; biologica…
		GB51990	2.31581e-05	1.28285	up	5.27234e-05	1.63267	up	--	--	--	--	--	--	--	--	--	--	--	--	--
		GB42018	1.18416e-05	1.28278	up	7.73563e-10	1.36662	up	--	--	--	--	--	--	--	--	--	--	--	PREDICTED: uncharacterized protein LOC100578191 [Apis mellifera]	--
		GB48835	5.77975e-05	1.27943	up	3.61691e-10	1.91873	up	--	--	Cellular Component: nucleus (GO:0005634);;	K15901|6.20949e-123|ame:102655203|K15901 EKC/KEOPS complex subunit CGI121/TPRKB | (RefSeq) EKC/KEOPS complex subunit TPRKB-like	--	[S]	Function unknown	Kinase binding protein CGI-121	--	S	Function unknown	PREDICTED: EKC/KEOPS complex subunit TPRKB-like [Apis mellifera]	cellular component: cell (GO:0005623);; cellular component: organelle (GO:0043226);; cellular component: cell part (GO:0044464)
		GB45397	4.13159e-11	1.26997	up	7.77629e-28	1.80203	up	--	--	--	--	--	--	--	Daxx N-terminal Rassf1C-interacting domain	--	K	Transcription	PREDICTED: protein PFF0380w [Apis cerana]	--
		GB45545	9.95481e-15	1.26956	up	1.39683e-22	1.34138	up	--	--	Cellular Component: mitochondrial respiratory chain complex I (GO:0005747);; Biological Process: mitochondrial electron transport, NADH to ubiquinone (GO:0006120);;	K03965|3.81652e-76|ame:409586|K03965 NADH dehydrogenase (ubiquinone) 1 beta subcomplex subunit 9 | (RefSeq) NADH dehydrogenase [ubiquinone] 1 beta subcomplex subunit 9	Oxidative phosphorylation (ko00190)	[C]	Energy production and conversion	Complex 1 protein (LYR family)	--	C	Energy production and conversion	PREDICTED: NADH dehydrogenase [ubiquinone] 1 beta subcomplex subunit 9 [Apis mellifera]	cellular component: cell (GO:0005623);; cellular component: membrane (GO:0016020);; cellular component: macromolecular complex (GO:0032991);; cellular component: organelle (GO:0043226);; cellular component: organelle part (GO:0044422);; cellular component: membrane part (GO:0044425);; cellular component: cell part (GO:0044464);; biological process: metabolic process (GO:0008152);; biological proc…
		GB43427	0.0186086	1.26597	up	0.00198307	1.57644	up	--	--	--	K15010|0|ame:413278|K15010 homer | (RefSeq) homer protein homolog 2	FoxO signaling pathway (ko04068)	--	--	WH1 domain	--	Z	Cytoskeleton	PREDICTED: homer protein homolog 1 isoform X1 [Apis mellifera]	--
		GB45255	0.000576331	1.25738	up	3.50847e-06	2.07773	up	[T]	Signal transduction mechanisms	Molecular Function: protein serine/threonine kinase activity (GO:0004674);; Molecular Function: ATP binding (GO:0005524);; Biological Process: protein phosphorylation (GO:0006468);; Biological Process: cell cycle (GO:0007049);;	K11479|0|ame:552733|K11479 aurora kinase B [EC:2.7.11.1] | (RefSeq) Ial; aurora kinase B	--	[D]	Cell cycle control, cell division, chromosome partitioning	Protein kinase domain;; Protein tyrosine kinase;; Kinase-like	Serine/threonine-protein kinase Aurora-1 OS=Arabidopsis thaliana OX=3702 GN=AUR1 PE=1 SV=1	T	Signal transduction mechanisms	PREDICTED: aurora kinase B [Apis mellifera]	molecular function: catalytic activity (GO:0003824);; biological process: metabolic process (GO:0008152);; biological process: cellular process (GO:0009987);; molecular function: binding (GO:0005488);; biological process: single-organism process (GO:0044699)
		GB46060	3.37892e-09	1.25714	up	1.89801e-06	1.41906	up	--	--	--	--	--	--	--	KIAA1430 homologue	--	S	Function unknown	PREDICTED: cilia- and flagella-associated protein 97-like [Apis mellifera]	--
		GB53192	5.0554e-08	1.25687	up	5.1823e-40	1.72822	up	--	--	--	--	--	--	--	--	--	S	Function unknown	PREDICTED: coiled-coil domain-containing protein 91-like [Apis mellifera]	--
		GB44068	2.44442e-07	1.25184	up	3.23311e-05	1.28283	up	--	--	--	--	--	[A]	RNA processing and modification	Complex 1 protein (LYR family);; Complex1_LYR-like	--	S	Function unknown	PREDICTED: protein bcn92 [Apis mellifera]	--
		GB47605	6.25417e-08	1.24168	up	8.13544e-11	1.49569	up	--	--	--	K12593|1.31578e-80|ame:726279|K12593 M-phase phosphoprotein 6, animal type | (RefSeq) Mpp6; M-phase phosphoprotein 6	RNA degradation (ko03018)	[D]	Cell cycle control, cell division, chromosome partitioning	M-phase phosphoprotein 6	--	S	Function unknown	PREDICTED: M-phase phosphoprotein 6 [Apis mellifera]	--
		GB50919	2.90808e-27	1.23998	up	2.56748e-28	1.39031	up	--	--	--	--	--	--	--	Myelodysplasia-myeloid leukemia factor 1-interacting protein	--	S	Function unknown	PREDICTED: uncharacterized protein LOC102654029 [Apis mellifera]	--
		Apis_mellifera_newGene_6120	0.00294452	1.23181	up	7.12706e-05	1.74984	up	--	--	--	--	--	--	--	--	--	--	--	--	--
		GB54955	0.0058132	1.23014	up	1.14419e-07	1.86189	up	--	--	--	--	--	--	--	--	--	--	--	PREDICTED: uncharacterized protein LOC100576918 [Apis mellifera]	--
		GB41262	0.0226204	1.21848	up	0.025577	1.57855	up	--	--	Molecular Function: copper ion binding (GO:0005507);; Molecular Function: oxidoreductase activity (GO:0016491);; Biological Process: oxidation-reduction process (GO:0055114);;	--	--	[Q]	Secondary metabolites biosynthesis, transport and catabolism	Multicopper oxidase	Laccase-2 OS=Oryza sativa subsp. japonica OX=39947 GN=LAC2 PE=2 SV=1	Q	Secondary metabolites biosynthesis, transport and catabolism	PREDICTED: uncharacterized protein LOC414002 [Apis mellifera]	molecular function: binding (GO:0005488);; molecular function: catalytic activity (GO:0003824);; biological process: metabolic process (GO:0008152);; biological process: single-organism process (GO:0044699)
		GB54469	3.67702e-10	1.21838	up	1.82118e-16	1.5253	up	--	--	Biological Process: translation (GO:0006412);;	K02838|1.50488e-117|ame:411482|K02838 ribosome recycling factor | (RefSeq) ribosome-recycling factor, mitochondrial	--	[J]	Translation, ribosomal structure and biogenesis	Ribosome recycling factor	--	J	Translation, ribosomal structure and biogenesis	PREDICTED: ribosome-recycling factor, mitochondrial [Apis cerana]	biological process: metabolic process (GO:0008152);; biological process: cellular process (GO:0009987)
		GB41976	7.13246e-10	1.21705	up	1.45678e-25	1.85515	up	[R]	General function prediction only	Molecular Function: nucleic acid binding (GO:0003676);; Cellular Component: nucleus (GO:0005634);; Molecular Function: zinc ion binding (GO:0008270);;	--	--	[R]	General function prediction only	Zinc-finger double domain;; Zinc finger, C2H2 type;; Zinc-finger associated domain (zf-AD);; C2H2-type zinc finger;; C2H2-type zinc finger	Lysine-specific demethylase SE14 OS=Oryza sativa subsp. japonica OX=39947 GN=SE14 PE=3 SV=2	S	Function unknown	PREDICTED: zinc finger protein 567 [Apis mellifera]	molecular function: binding (GO:0005488);; cellular component: cell (GO:0005623);; cellular component: organelle (GO:0043226);; cellular component: cell part (GO:0044464)
		GB51718	6.0134e-08	1.21204	up	6.68522e-08	1.33406	up	--	--	--	--	--	[R]	General function prediction only	Lysine methyltransferase;; Family of unknown function	--	S	Function unknown	PREDICTED: protein-lysine N-methyltransferase EEF2KMT [Apis mellifera]	--
		GB40892	2.70205e-14	1.21167	up	3.23317e-24	1.64395	up	--	--	Molecular Function: RNA polymerase II transcription cofactor activity (GO:0001104);; Biological Process: regulation of transcription from RNA polymerase II promoter (GO:0006357);; Cellular Component: mediator complex (GO:0016592);;	K15149|2.38459e-41|ame:552161|K15149 mediator of RNA polymerase II transcription subunit 9 | (RefSeq) mediator of RNA polymerase II transcription subunit 9	--	--	--	RNA polymerase II transcription mediator complex subunit 9	--	K	Transcription	PREDICTED: mediator of RNA polymerase II transcription subunit 9 [Apis mellifera]	molecular function: transcription factor activity, protein binding (GO:0000988);; biological process: biological regulation (GO:0065007);; cellular component: cell (GO:0005623);; cellular component: membrane-enclosed lumen (GO:0031974);; cellular component: macromolecular complex (GO:0032991);; cellular component: organelle (GO:0043226);; cellular component: organelle part (GO:0044422);; cellular…
		GB44903	2.04753e-13	1.20682	up	3.34615e-09	1.16511	up	[T]	Signal transduction mechanisms	Molecular Function: calcium ion binding (GO:0005509);;	K06268|1.14102e-111|ame:551313|K06268 serine/threonine-protein phosphatase 2B regulatory subunit | (RefSeq) calcineurin subunit B type 2	Wnt signaling pathway (ko04310)	[T]	Signal transduction mechanisms	EF hand;; EF-hand domain pair;; EF hand;; EF-hand domain;; EF-hand domain pair;; Secreted protein acidic and rich in cysteine Ca binding region;; Cytoskeletal-regulatory complex EF hand	Calcineurin B-like protein 10 OS=Arabidopsis thaliana OX=3702 GN=CBL10 PE=1 SV=1	DTZ	Cell cycle control, cell division, chromosome partitioning;; Signal transduction mechanisms;; Cytoskeleton	PREDICTED: calcineurin subunit B type 2-like [Apis dorsata]	molecular function: binding (GO:0005488)
		GB47283	0.0237568	1.20579	up	0.00268731	1.53294	up	--	--	--	--	--	--	--	--	--	S	Function unknown	hypothetical protein APICC_06658 [Apis cerana cerana]	--
		GB54662	0.00311731	1.20429	up	0.000310447	1.51655	up	--	--	Cellular Component: integral component of membrane (GO:0016021);;	--	--	--	--	Domain of unknown function (DUF4500)	--	S	Function unknown	PREDICTED: small integral membrane protein 8, partial [Apis mellifera]	cellular component: membrane (GO:0016020);; cellular component: membrane part (GO:0044425)
		GB44289	1.06995e-08	1.20109	up	1.30806e-08	1.37118	up	--	--	Biological Process: proteolysis (GO:0006508);; Molecular Function: omega peptidase activity (GO:0008242);;	K11863|0|ame:410162|K11863 Ataxin-3 [EC:3.4.22.-] | (RefSeq) GB19285; ataxin-3-like	Protein processing in endoplasmic reticulum (ko04141)	[R]	General function prediction only	Josephin;; Ubiquitin interaction motif	Ataxin-3 homolog OS=Arabidopsis thaliana OX=3702 GN=At3g54130 PE=2 SV=1	O	Posttranslational modification, protein turnover, chaperones	PREDICTED: ataxin-3-like isoform X1 [Apis cerana]	biological process: metabolic process (GO:0008152);; molecular function: catalytic activity (GO:0003824)
		GB49931	0.000200829	1.19444	up	0.000108467	1.5978	up	--	--	Biological Process: DNA damage checkpoint (GO:0000077);; Molecular Function: translation initiation factor activity (GO:0003743);; Molecular Function: eukaryotic translation initiation factor 2alpha kinase activity (GO:0004694);; Molecular Function: ATP binding (GO:0005524);; Biological Process: regulation of translational initiation by eIF2 alpha phosphorylation (GO:0010998);;	K16196|1.40604e-97|ame:725088|K16196 eukaryotic translation initiation factor 2-alpha kinase 4 [EC:2.7.11.1] | (RefSeq) EIF2AK4; eIF-2-alpha kinase GCN2	Protein processing in endoplasmic reticulum (ko04141)	[J]	Translation, ribosomal structure and biogenesis	RWD domain	--	J	Translation, ribosomal structure and biogenesis	PREDICTED: eIF-2-alpha kinase GCN2 [Apis mellifera]	biological process: cellular process (GO:0009987);; biological process: response to stimulus (GO:0050896);; biological process: biological regulation (GO:0065007);; molecular function: binding (GO:0005488);; biological process: metabolic process (GO:0008152);; molecular function: catalytic activity (GO:0003824)
		GB47659	1.4557e-10	1.18795	up	9.97439e-21	1.6472	up	--	--	Molecular Function: nucleotide binding (GO:0000166);; Molecular Function: nucleic acid binding (GO:0003676);;	K13165|0|ame:727299|K13165 splicing factor, arginine/serine-rich 12 | (RefSeq) GB18588; uncharacterized LOC727299	--	--	--	BTB/POZ domain;; FLYWCH zinc finger domain	--	S	Function unknown	PREDICTED: uncharacterized protein LOC727299 [Apis mellifera]	molecular function: binding (GO:0005488)
		GB50727	1.13126e-11	1.18499	up	2.90907e-05	1.19858	up	--	--	Biological Process: protein folding (GO:0006457);; Cellular Component: prefoldin complex (GO:0016272);; Molecular Function: unfolded protein binding (GO:0051082);;	K09549|1.37628e-94|ame:726085|K09549 prefoldin subunit 2 | (RefSeq) probable prefoldin subunit 2	--	[O]	Posttranslational modification, protein turnover, chaperones	Prefoldin subunit	Probable prefoldin subunit 2 OS=Arabidopsis thaliana OX=3702 GN=At3g22480 PE=2 SV=1	O	Posttranslational modification, protein turnover, chaperones	PREDICTED: probable prefoldin subunit 2 [Apis mellifera]	biological process: cellular process (GO:0009987);; cellular component: macromolecular complex (GO:0032991);; molecular function: binding (GO:0005488)
		GB54387	1.06199e-10	1.18316	up	1.49342e-12	1.42174	up	[J]	Translation, ribosomal structure and biogenesis	Biological Process: ribosome biogenesis (GO:0042254);;	K02896|2.0459e-89|ame:100576457|K02896 large subunit ribosomal protein L24e | (RefSeq) probable ribosome biogenesis protein RLP24	Ribosome (ko03010)	[J]	Translation, ribosomal structure and biogenesis	Ribosomal protein L24e	Probable ribosome biogenesis protein RLP24 OS=Arabidopsis thaliana OX=3702 GN=At2g44860 PE=1 SV=1	J	Translation, ribosomal structure and biogenesis	PREDICTED: probable ribosome biogenesis protein RLP24 [Apis mellifera]	biological process: cellular component organization or biogenesis (GO:0071840)
		GB48885	0.00696023	1.18289	up	2.61998e-09	1.68998	up	--	--	--	--	--	--	--	--	--	--	--	--	--
		GB41774	1.41367e-06	1.17872	up	1.18203e-06	1.37267	up	--	--	Cellular Component: integral component of membrane (GO:0016021);;	--	--	--	--	Uncharacterised protein family (UPF0239)	--	S	Function unknown	PREDICTED: protein MANBAL [Apis mellifera]	cellular component: membrane (GO:0016020);; cellular component: membrane part (GO:0044425)
		GB40349	1.13383e-11	1.17649	up	1.17077e-09	1.47179	up	--	--	Cellular Component: ribosome (GO:0005840);;	K17406|0|ame:726673|K17406 small subunit ribosomal protein S27 | (RefSeq) 28S ribosomal protein S27, mitochondrial	--	[S]	Function unknown	Mitochondrial 28S ribosomal protein S27	--	S	Function unknown	PREDICTED: 28S ribosomal protein S27, mitochondrial, partial [Apis mellifera]	cellular component: cell (GO:0005623);; cellular component: macromolecular complex (GO:0032991);; cellular component: organelle (GO:0043226);; cellular component: cell part (GO:0044464)
		GB40509	5.68171e-11	1.17541	up	3.11929e-25	1.63013	up	--	--	Molecular Function: nucleic acid binding (GO:0003676);;	--	--	--	--	R3H domain	--	S	Function unknown	Sperm-associated antigen [Apis cerana cerana]	molecular function: binding (GO:0005488)
		GB44084	3.99343e-09	1.17021	up	2.06174e-14	1.24848	up	--	--	Molecular Function: transcription factor activity, sequence-specific DNA binding (GO:0003700);; Biological Process: regulation of transcription, DNA-templated (GO:0006355);; Biological Process: transcription elongation from RNA polymerase II promoter (GO:0006368);; Biological Process: histone modification (GO:0016570);; Cellular Component: Cdc73/Paf1 complex (GO:0016593);; Molecular Function: seq…	K10049|1.90601e-68|ame:726550|K10049 CCAAT/enhancer binding protein (C/EBP), gamma | (RefSeq) CCAAT/enhancer-binding protein gamma	--	[K]	Transcription	Basic region leucine zipper	--	K	Transcription	PREDICTED: CCAAT/enhancer-binding protein gamma [Apis mellifera]	molecular function: nucleic acid binding transcription factor activity (GO:0001071);; biological process: biological regulation (GO:0065007);; biological process: metabolic process (GO:0008152);; biological process: cellular process (GO:0009987);; biological process: cellular component organization or biogenesis (GO:0071840);; cellular component: cell (GO:0005623);; cellular component: membrane-e…
		GB42717	2.43564e-06	1.16253	up	6.72711e-05	1.4403	up	--	--	Molecular Function: zinc ion binding (GO:0008270);;	--	--	--	--	Ring finger domain;; zinc-RING finger domain;; RING-type zinc-finger;; Zinc finger, C3HC4 type (RING finger);; Zinc finger, C3HC4 type (RING finger);; Prokaryotic RING finger family 4;; Zinc finger, C3HC4 type (RING finger)	--	O	Posttranslational modification, protein turnover, chaperones	PREDICTED: peroxisome biogenesis factor 10-like isoform X1 [Apis dorsata]	molecular function: binding (GO:0005488)
		GB51253	1.05738e-06	1.16217	up	1.92124e-09	1.09742	up	--	--	--	K13120|2.36429e-22|ame:724807|K13120 protein FAM32A | (RefSeq) protein FAM32A	--	[S]	Function unknown	--	--	S	Function unknown	protein FAM32A [Athalia rosae]	--
		GB44358	3.92784e-07	1.16153	up	5.04093e-20	1.77373	up	--	--	--	--	--	--	--	--	--	S	Function unknown	PREDICTED: dynein regulatory complex subunit 3-like isoform X1 [Apis mellifera]	--
		GB42631	6.76002e-05	1.15887	up	6.63254e-11	1.70105	up	--	--	--	--	--	--	--	Domain of unknown function (DUF4498)	--	S	Function unknown	PREDICTED: uncharacterized protein C11orf70 homolog isoform X1 [Apis mellifera]	--
		GB49234	4.62173e-07	1.15721	up	3.24729e-15	1.68803	up	--	--	Cellular Component: mitochondrial ribosome (GO:0005761);; Molecular Function: oxidoreductase activity (GO:0016491);; Biological Process: cell redox homeostasis (GO:0045454);; Molecular Function: metal ion binding (GO:0046872);; Molecular Function: flavin adenine dinucleotide binding (GO:0050660);; Molecular Function: 2 iron, 2 sulfur cluster binding (GO:0051537);; Biological Process: oxidation-re…	--	--	--	--	Mitochondrial ribosome protein 63	--	S	Function unknown	PREDICTED: uncharacterized protein LOC100577341 [Apis mellifera]	cellular component: cell (GO:0005623);; cellular component: macromolecular complex (GO:0032991);; cellular component: organelle (GO:0043226);; cellular component: organelle part (GO:0044422);; cellular component: cell part (GO:0044464);; molecular function: catalytic activity (GO:0003824);; biological process: cellular process (GO:0009987);; biological process: single-organism process (GO:0044699…
		GB45505	9.50346e-14	1.15512	up	6.63128e-18	1.34624	up	--	--	--	K19765|4.62603e-32|ame:725609|K19765 heat shock factor-binding protein 1 | (RefSeq) GB16802; heat shock factor binding protein 1-like	--	[KO]	Transcription;; Posttranslational modification, protein turnover, chaperones	Heat shock factor binding protein 1	--	S	Function unknown	Heat shock factor-binding protein [Apis cerana cerana]	--
		GB42981	1.39412e-06	1.14915	up	2.35281e-08	1.0556	up	[G]	Carbohydrate transport and metabolism	Molecular Function: hydrolase activity, hydrolyzing O-glycosyl compounds (GO:0004553);; Biological Process: carbohydrate metabolic process (GO:0005975);;	--	--	--	--	Carbohydrate binding domain (family 32);; Glycosyl hydrolases family 16	--	G	Carbohydrate transport and metabolism	PREDICTED: beta-1,3-glucan-binding protein 1 [Apis mellifera]	molecular function: catalytic activity (GO:0003824);; biological process: metabolic process (GO:0008152)
		GB45828	0.0209705	1.14911	up	1.34966e-08	1.81579	up	[O]	Posttranslational modification, protein turnover, chaperones	--	K17867|1.06412e-98|ame:724329|K17867 diphthamide biosynthesis protein 4 | (RefSeq) GB11751; dnaJ homolog subfamily C member 24-like	--	[O]	Posttranslational modification, protein turnover, chaperones	DnaJ domain;; CSL zinc finger	Chaperone protein dnaJ GFA2, mitochondrial OS=Arabidopsis thaliana OX=3702 GN=GFA2 PE=2 SV=1	O	Posttranslational modification, protein turnover, chaperones	PREDICTED: dnaJ homolog subfamily C member 24-like [Apis mellifera]	--
		GB44166	0.00100498	1.14791	up	8.67209e-06	1.11708	up	--	--	--	--	--	--	--	--	--	S	Function unknown	PREDICTED: uncharacterized protein LOC100578779 [Apis mellifera]	--
		GB53200	8.71365e-05	1.14733	up	3.18952e-09	1.43703	up	[O]	Posttranslational modification, protein turnover, chaperones	Cellular Component: integral component of membrane (GO:0016021);;	--	--	[O]	Posttranslational modification, protein turnover, chaperones	DnaJ domain	DnaJ protein ERDJ3A OS=Oryza sativa subsp. japonica OX=39947 GN=ERDJ3A PE=1 SV=2	O	Posttranslational modification, protein turnover, chaperones	PREDICTED: dnaJ homolog subfamily C member 18-like [Apis mellifera]	cellular component: membrane (GO:0016020);; cellular component: membrane part (GO:0044425)
		GB52800	8.38974e-08	1.14316	up	1.78711e-19	1.48994	up	--	--	--	K15456|8.04371e-158|ame:412954|K15456 protein KTI12 | (RefSeq) GB12780; protein KTI12 homolog	--	[R]	General function prediction only	Chromatin associated protein KTI12	Protein KTI12 homolog OS=Arabidopsis thaliana OX=3702 GN=KTI12 PE=1 SV=1	F	Nucleotide transport and metabolism	PREDICTED: protein KTI12 homolog isoform X1 [Apis mellifera]	--
		GB50167	9.50243e-10	1.14314	up	1.34538e-14	1.56671	up	--	--	Cellular Component: mitochondrial small ribosomal subunit (GO:0005763);;	K17405|1.02913e-146|ame:726731|K17405 small subunit ribosomal protein S26 | (RefSeq) mRpS26; probable 28S ribosomal protein S26, mitochondrial	--	[S]	Function unknown	Mitochondrial ribosome subunit S26	--	S	Function unknown	PREDICTED: probable 28S ribosomal protein S26, mitochondrial [Apis mellifera]	cellular component: cell (GO:0005623);; cellular component: macromolecular complex (GO:0032991);; cellular component: organelle (GO:0043226);; cellular component: organelle part (GO:0044422);; cellular component: cell part (GO:0044464)
		GB50642	6.59889e-05	1.14008	up	3.61608e-06	1.71815	up	[H]	Coenzyme transport and metabolism	Molecular Function: NEDD8 activating enzyme activity (GO:0019781);; Biological Process: protein neddylation (GO:0045116);;	K04532|1.94955e-81|ame:550745|K04532 amyloid beta precursor protein binding protein 1 | (RefSeq) APP-BP1; NEDD8-activating enzyme E1 regulatory subunit	--	[O]	Posttranslational modification, protein turnover, chaperones	ThiF family	NEDD8-activating enzyme E1 regulatory subunit AXL OS=Arabidopsis thaliana OX=3702 GN=AXL1 PE=1 SV=1	H	Coenzyme transport and metabolism	PREDICTED: LOW QUALITY PROTEIN: NEDD8-activating enzyme E1 regulatory subunit [Apis mellifera]	molecular function: catalytic activity (GO:0003824);; biological process: metabolic process (GO:0008152);; biological process: cellular process (GO:0009987)
		GB49614	0.000274132	1.13653	up	7.24224e-05	1.21036	up	[O]	Posttranslational modification, protein turnover, chaperones	Cellular Component: integral component of membrane (GO:0016021);; Molecular Function: transferase activity (GO:0016740);;	--	--	[O]	Posttranslational modification, protein turnover, chaperones	Glutathione S-transferase, N-terminal domain;; Glutathione S-transferase, N-terminal domain	Glutathione S-transferase 2 (Fragment) OS=Dianthus caryophyllus OX=3570 GN=GST2 PE=2 SV=1	--	--	PREDICTED: glutathione S-transferase 1 [Apis mellifera]	cellular component: membrane (GO:0016020);; cellular component: membrane part (GO:0044425);; molecular function: catalytic activity (GO:0003824)
		GB45451	8.83287e-05	1.1354	up	1.12489e-05	1.35121	up	[T]	Signal transduction mechanisms	Cellular Component: integral component of membrane (GO:0016021);;	K18410|0|ame:100576669|K18410 ankyrin repeat, SAM and basic leucine zipper domain-containing protein 1 | (RefSeq) ankyrin repeat, SAM and basic leucine zipper domain-containing protein 1-like	--	[R]	General function prediction only	Ankyrin repeats (3 copies);; Ankyrin repeat;; Ankyrin repeat;; Ankyrin repeats (many copies);; Ankyrin repeats (many copies)	Acyl-CoA-binding domain-containing protein 4 OS=Oryza sativa subsp. japonica OX=39947 GN=ACBP4 PE=2 SV=1	S	Function unknown	PREDICTED: ankyrin repeat, SAM and basic leucine zipper domain-containing protein 1-like [Apis mellifera]	cellular component: membrane (GO:0016020);; cellular component: membrane part (GO:0044425)
		GB46734	0.000128341	1.13535	up	2.35198e-09	1.53442	up	[K]	Transcription	Cellular Component: integral component of membrane (GO:0016021);;	K09539|5.41786e-79|ame:726653|K09539 DnaJ homolog subfamily C member 19 | (RefSeq) mitochondrial import inner membrane translocase subunit TIM14	--	[O]	Posttranslational modification, protein turnover, chaperones	--	Mitochondrial import inner membrane translocase subunit TIM14-1 OS=Arabidopsis thaliana OX=3702 GN=TIM14-1 PE=1 SV=1	O	Posttranslational modification, protein turnover, chaperones	PREDICTED: mitochondrial import inner membrane translocase subunit TIM14 isoform X2 [Apis mellifera]	cellular component: membrane (GO:0016020);; cellular component: membrane part (GO:0044425)
		GB51900	6.01278e-14	1.13392	up	1.61419e-20	1.51368	up	--	--	--	--	--	--	--	Surfeit locus protein 6	--	S	Function unknown	PREDICTED: surfeit locus protein 6 homolog [Apis mellifera]	--
		GB49481	6.1749e-05	1.13259	up	1.17758e-22	1.03508	up	--	--	--	--	--	[Z]	Cytoskeleton	Anaphase-promoting complex subunit 4 WD40 domain;; WD domain, G-beta repeat	--	S	Function unknown	PREDICTED: WD repeat-containing protein 34-like [Apis mellifera]	--
		GB52235	0.000135536	1.12353	up	6.22521e-10	1.58363	up	--	--	Cellular Component: nucleus (GO:0005634);; Biological Process: double-strand break repair (GO:0006302);;	--	--	--	--	XLF-Cernunnos, XRcc4-like factor, NHEJ component	--	S	Function unknown	PREDICTED: uncharacterized protein LOC107998527 [Apis cerana]	cellular component: cell (GO:0005623);; cellular component: organelle (GO:0043226);; cellular component: cell part (GO:0044464);; biological process: metabolic process (GO:0008152);; biological process: cellular process (GO:0009987);; biological process: response to stimulus (GO:0050896)
		GB45863	9.07323e-05	1.12345	up	4.86679e-06	1.24516	up	[M]	Cell wall/membrane/envelope biogenesis	Molecular Function: transferase activity (GO:0016740);;	K11703|0|ame:413713|K11703 collagen beta-1,O-galactosyltransferase [EC:2.4.1.50] | (RefSeq) GB17277; glycosyltransferase 25 family member	Lysine degradation (ko00310);; Other types of O-glycan biosynthesis (ko00514)	[O]	Posttranslational modification, protein turnover, chaperones	Glycosyltransferase family 25 (LPS biosynthesis protein);; Glycosyl transferase family 2;; Anp1	--	O	Posttranslational modification, protein turnover, chaperones	PREDICTED: glycosyltransferase 25 family member [Apis mellifera]	molecular function: catalytic activity (GO:0003824)
		GB40872	3.25989e-07	1.11804	up	3.8537e-13	1.44527	up	--	--	Biological Process: proteolysis (GO:0006508);; Molecular Function: omega peptidase activity (GO:0008242);;	K15235|9.69625e-174|ame:412644|K15235 josephin [EC:3.4.19.12] | (RefSeq) josephin-2	--	[R]	General function prediction only	Josephin	Josephin-like protein OS=Arabidopsis thaliana OX=3702 GN=At2g29640 PE=2 SV=1	S	Function unknown	PREDICTED: josephin-2 isoform X2 [Apis mellifera]	biological process: metabolic process (GO:0008152);; molecular function: catalytic activity (GO:0003824)
		GB49690	6.29408e-08	1.11406	up	7.17336e-11	1.08209	up	--	--	Molecular Function: nucleic acid binding (GO:0003676);;	--	--	--	--	THAP domain	--	S	Function unknown	PREDICTED: uncharacterized protein LOC100576812 [Apis mellifera]	molecular function: binding (GO:0005488)
		GB55562	0.000270375	1.11307	up	7.32271e-05	1.46048	up	--	--	--	--	--	--	--	--	--	S	Function unknown	PREDICTED: uncharacterized protein LOC107966087 [Apis mellifera]	--
		GB52644	1.04422e-10	1.11286	up	2.76192e-10	1.05506	up	--	--	Cellular Component: mitochondrial proton-transporting ATP synthase complex, coupling factor F(o) (GO:0000276);; Molecular Function: hydrogen ion transmembrane transporter activity (GO:0015078);; Biological Process: ATP synthesis coupled proton transport (GO:0015986);;	K02131|2.44034e-60|ame:726120|K02131 F-type H+-transporting ATPase subunit 6 | (RefSeq) ATPsyn-Cf6; ATP synthase-coupling factor 6, mitochondrial	Oxidative phosphorylation (ko00190)	[C]	Energy production and conversion	Mitochondrial ATP synthase coupling factor 6	--	C	Energy production and conversion	PREDICTED: ATP synthase-coupling factor 6, mitochondrial [Apis mellifera]	cellular component: cell (GO:0005623);; cellular component: membrane (GO:0016020);; cellular component: macromolecular complex (GO:0032991);; cellular component: organelle (GO:0043226);; cellular component: organelle part (GO:0044422);; cellular component: membrane part (GO:0044425);; cellular component: cell part (GO:0044464);; molecular function: transporter activity (GO:0005215);; biological p…
		GB48267	0.000148168	1.11154	up	2.83456e-32	1.95743	up	--	--	Molecular Function: nucleic acid binding (GO:0003676);;	--	--	[AD]	RNA processing and modification;; Cell cycle control, cell division, chromosome partitioning	G-patch domain;; G-patch domain	--	S	Function unknown	PREDICTED: G patch domain-containing protein 4 [Apis mellifera]	molecular function: binding (GO:0005488)
		GB54697	6.71575e-05	1.10668	up	1.29171e-11	1.81357	up	--	--	Cellular Component: integral component of membrane (GO:0016021);;	--	--	--	--	--	--	S	Function unknown	PREDICTED: uncharacterized protein LOC100576951 [Apis mellifera]	cellular component: membrane (GO:0016020);; cellular component: membrane part (GO:0044425)
		GB47821	0.00207457	1.10565	up	0.0060762	1.21864	up	--	--	--	K20821|9.0615e-50|hst:105183267|K20821 BLOC-1 related complex subunit 7 | (RefSeq) UPF0693 protein C10orf32 homolog	--	--	--	BLOC-1-related complex sub-unit 7	--	S	Function unknown	PREDICTED: UPF0693 protein C10orf32 homolog [Apis mellifera]	--
		GB50343	1.09777e-05	1.10497	up	3.18236e-11	1.47427	up	[J]	Translation, ribosomal structure and biogenesis	Cellular Component: ribonuclease MRP complex (GO:0000172);; Biological Process: tRNA 5'-leader removal (GO:0001682);; Molecular Function: RNA binding (GO:0003723);; Molecular Function: ribonuclease P activity (GO:0004526);; Biological Process: rRNA processing (GO:0006364);; Biological Process: mRNA cleavage (GO:0006379);; Cellular Component: ribonuclease P complex (GO:0030677);; Biological Proces…	K03538|4.13523e-117|ame:727419|K03538 ribonuclease P protein subunit POP4 [EC:3.1.26.5] | (RefSeq) ribonuclease P protein subunit p29	Ribosome biogenesis in eukaryotes (ko03008);; RNA transport (ko03013)	[A]	RNA processing and modification	Domain of unknown function UPF0086	--	J	Translation, ribosomal structure and biogenesis	PREDICTED: ribonuclease P protein subunit p29 [Apis mellifera]	cellular component: cell (GO:0005623);; cellular component: macromolecular complex (GO:0032991);; cellular component: cell part (GO:0044464);; biological process: metabolic process (GO:0008152);; biological process: cellular process (GO:0009987);; molecular function: binding (GO:0005488);; molecular function: catalytic activity (GO:0003824)
		GB52806	9.26503e-07	1.10432	up	1.26528e-13	1.6213	up	--	--	Biological Process: GPI anchor biosynthetic process (GO:0006506);; Cellular Component: integral component of membrane (GO:0016021);; Molecular Function: phosphatidylinositol N-acetylglucosaminyltransferase activity (GO:0017176);;	--	--	[S]	Function unknown	Uncharacterised conserved protein (DUF2373)	--	S	Function unknown	hypothetical protein APICC_00499 [Apis cerana cerana]	biological process: metabolic process (GO:0008152);; biological process: cellular process (GO:0009987);; biological process: single-organism process (GO:0044699);; cellular component: membrane (GO:0016020);; cellular component: membrane part (GO:0044425);; molecular function: catalytic activity (GO:0003824)
		GB42715	0.00332416	1.10225	up	2.44486e-11	2.11516	up	--	--	Molecular Function: calcium ion binding (GO:0005509);; Biological Process: cell division (GO:0051301);;	--	--	[ZD]	Cytoskeleton;; Cell cycle control, cell division, chromosome partitioning	EF-hand domain pair;; EF-hand domain;; EF hand;; EF-hand domain pair	Calmodulin-like protein 9 OS=Arabidopsis thaliana OX=3702 GN=CML9 PE=1 SV=1	DTZ	Cell cycle control, cell division, chromosome partitioning;; Signal transduction mechanisms;; Cytoskeleton	Cell division control protein [Apis cerana cerana]	molecular function: binding (GO:0005488);; biological process: cellular process (GO:0009987);; biological process: single-organism process (GO:0044699)
		GB51685	0.00446559	1.09856	up	1.61548e-13	2.31571	up	--	--	Molecular Function: zinc ion binding (GO:0008270);;	--	--	[O]	Posttranslational modification, protein turnover, chaperones	Ring finger domain;; Zinc finger, C3HC4 type (RING finger);; RING-H2 zinc finger domain;; zinc-RING finger domain;; Zinc finger, C3HC4 type (RING finger);; Zinc finger, C3HC4 type (RING finger);; RING-like zinc finger;; RING-type zinc-finger	E3 ubiquitin-protein ligase SGR9, amyloplastic OS=Arabidopsis thaliana OX=3702 GN=SGR9 PE=1 SV=1	S	Function unknown	TRAF-interacting protein [Apis cerana cerana]	molecular function: binding (GO:0005488)
		GB49606	0.000479859	1.09624	up	1.82645e-17	1.5447	up	--	--	Cellular Component: mitochondrial proton-transporting ATP synthase complex, catalytic core F(1) (GO:0000275);; Biological Process: ATP synthesis coupled proton transport (GO:0015986);; Cellular Component: integral component of membrane (GO:0016021);; Molecular Function: proton-transporting ATP synthase activity, rotational mechanism (GO:0046933);; Molecular Function: proton-transporting ATPase ac…	K02135|1.8874e-35|ame:727483|K02135 F-type H+-transporting ATPase subunit epsilon | (RefSeq) ATP synthase subunit epsilon, mitochondrial-like	Oxidative phosphorylation (ko00190)	[C]	Energy production and conversion	Mitochondrial ATP synthase epsilon chain	ATP synthase subunit epsilon, mitochondrial OS=Ipomoea batatas OX=4120 PE=1 SV=2	C	Energy production and conversion	PREDICTED: ATP synthase subunit epsilon, mitochondrial-like isoform X1 [Apis mellifera]	cellular component: cell (GO:0005623);; cellular component: membrane (GO:0016020);; cellular component: macromolecular complex (GO:0032991);; cellular component: organelle (GO:0043226);; cellular component: organelle part (GO:0044422);; cellular component: membrane part (GO:0044425);; cellular component: cell part (GO:0044464);; biological process: metabolic process (GO:0008152);; biological proc…
		GB51963	6.19105e-10	1.09553	up	7.30659e-22	1.50743	up	--	--	Cellular Component: mitochondrion (GO:0005739);;	K17654|5.77149e-131|ame:100577673|K17654 mitochondrial ribonuclease P protein 1 [EC:2.1.1.-] | (RefSeq) mitochondrial ribonuclease P protein 1 homolog	--	[S]	Function unknown	tRNA (Guanine-1)-methyltransferase	--	S	Function unknown	PREDICTED: mitochondrial ribonuclease P protein 1 homolog [Apis cerana]	cellular component: cell (GO:0005623);; cellular component: organelle (GO:0043226);; cellular component: cell part (GO:0044464)
		GB40288	0.00252392	1.09485	up	0.000121853	1.9446	up	[QV]	Secondary metabolites biosynthesis, transport and catabolism;; Defense mechanisms	Molecular Function: iron ion binding (GO:0005506);; Cellular Component: integral component of membrane (GO:0016021);; Molecular Function: oxidoreductase activity, acting on paired donors, with incorporation or reduction of molecular oxygen (GO:0016705);; Molecular Function: heme binding (GO:0020037);; Biological Process: oxidation-reduction process (GO:0055114);;	K14999|0|ame:551028|K14999 cytochrome P450 family 6 [EC:1.14.-.-] | (RefSeq) CYP6AS13; probable cytochrome P450 6a14	--	[Q]	Secondary metabolites biosynthesis, transport and catabolism	Cytochrome P450	Cytokinin hydroxylase OS=Arabidopsis thaliana OX=3702 GN=CYP735A1 PE=1 SV=1	Q	Secondary metabolites biosynthesis, transport and catabolism	PREDICTED: probable cytochrome P450 6a14 [Apis mellifera]	molecular function: binding (GO:0005488);; cellular component: membrane (GO:0016020);; cellular component: membrane part (GO:0044425);; molecular function: catalytic activity (GO:0003824);; biological process: metabolic process (GO:0008152);; biological process: single-organism process (GO:0044699)
		GB50127	1.09244e-06	1.09279	up	3.91067e-07	1.16395	up	--	--	Cellular Component: integral component of membrane (GO:0016021);; Molecular Function: hydrolase activity, acting on glycosyl bonds (GO:0016798);;	--	--	--	--	--	--	--	--	PREDICTED: uncharacterized protein LOC102671446 [Apis dorsata]	cellular component: membrane (GO:0016020);; cellular component: membrane part (GO:0044425);; molecular function: catalytic activity (GO:0003824)
		GB55897	2.70997e-06	1.09032	up	1.39203e-13	1.3966	up	--	--	Molecular Function: GTPase activator activity (GO:0005096);; Cellular Component: intracellular (GO:0005622);; Cellular Component: integral component of membrane (GO:0016021);; Biological Process: intracellular signal transduction (GO:0035556);; Biological Process: positive regulation of GTPase activity (GO:0043547);;	K00476|3.32238e-35|hst:105187020|K00476 aspartate beta-hydroxylase [EC:1.14.11.16] | (RefSeq) glutamic acid-rich protein	--	[S]	Function unknown	--	--	S	Function unknown	hypothetical protein APICC_01588 [Apis cerana cerana]	molecular function: molecular function regulator (GO:0098772);; biological process: biological regulation (GO:0065007);; cellular component: cell (GO:0005623);; cellular component: cell part (GO:0044464);; cellular component: membrane (GO:0016020);; cellular component: membrane part (GO:0044425);; biological process: cellular process (GO:0009987);; biological process: signaling (GO:0023052);; bio…
		Apis_mellifera_newGene_1865	0.000199938	1.08948	up	3.84504e-06	1.0102	up	--	--	--	K04461|1.01513e-06|nvi:100123349|K04461 protein phosphatase 1B [EC:3.1.3.16] | (RefSeq) protein phosphatase 1B	MAPK signaling pathway - fly (ko04013)	--	--	--	--	T	Signal transduction mechanisms	--	--
		GB43443	0.02475	1.08868	up	1.39244e-08	1.23196	up	--	--	Biological Process: protein targeting to Golgi (GO:0000042);; Cellular Component: intracellular (GO:0005622);;	K20281|0|ame:725295|K20281 GRIP and coiled-coil domain-containing protein 1 | (RefSeq) GRIP and coiled-coil domain-containing protein 1	--	--	--	GRIP domain	--	S	Function unknown	GRIP and coiled-coil domain-containing protein [Apis cerana cerana]	biological process: localization (GO:0051179);; cellular component: cell (GO:0005623);; cellular component: cell part (GO:0044464)
		GB52457	0.00179396	1.08785	up	0.000731269	1.01653	up	--	--	Molecular Function: microtubule motor activity (GO:0003777);; Molecular Function: ATP binding (GO:0005524);; Biological Process: microtubule-based movement (GO:0007018);; Molecular Function: microtubule binding (GO:0008017);;	K10402|0|ame:551711|K10402 kinesin family member 20 | (RefSeq) kinesin-A, sub; kinesin A	--	[Z]	Cytoskeleton	Kinesin motor domain;; Microtubule binding	Kinesin-like protein KIN-5A OS=Oryza sativa subsp. japonica OX=39947 GN=KIN5A PE=2 SV=1	Z	Cytoskeleton	PREDICTED: kinesin-like protein KIF20A [Apis mellifera]	molecular function: catalytic activity (GO:0003824);; molecular function: binding (GO:0005488);; biological process: cellular process (GO:0009987);; biological process: single-organism process (GO:0044699)
		GB44863	0.000803281	1.08574	up	0.000190179	1.15197	up	--	--	--	--	--	--	--	--	--	S	Function unknown	PREDICTED: protein kinase 4-like [Apis mellifera]	--
		GB45358	0.0061207	1.08281	up	3.7723e-18	1.25226	up	[J]	Translation, ribosomal structure and biogenesis	Molecular Function: nucleotide binding (GO:0000166);; Molecular Function: RNA cap binding (GO:0000339);; Cellular Component: nuclear cap binding complex (GO:0005846);; Biological Process: mRNA cis splicing, via spliceosome (GO:0045292);;	K12883|5.72889e-119|ame:413877|K12883 nuclear cap-binding protein subunit 2 | (RefSeq) nuclear cap-binding protein subunit 2	RNA transport (ko03013);; mRNA surveillance pathway (ko03015);; Spliceosome (ko03040)	[A]	RNA processing and modification	RNA recognition motif. (a.k.a. RRM, RBD, or RNP domain)	Nuclear cap-binding protein subunit 2 OS=Oryza sativa subsp. japonica OX=39947 GN=CBP20 PE=2 SV=1	A	RNA processing and modification	PREDICTED: nuclear cap-binding protein subunit 2 [Apis mellifera]	molecular function: binding (GO:0005488);; cellular component: cell (GO:0005623);; cellular component: macromolecular complex (GO:0032991);; cellular component: cell part (GO:0044464);; biological process: metabolic process (GO:0008152);; biological process: cellular process (GO:0009987)
		Apis_mellifera_newGene_5004	0.000832475	1.08181	up	0.00120681	1.30135	up	--	--	--	--	--	--	--	Sex determination protein N terminal	--	--	--	--	--
		GB49422	1.91894e-06	1.07839	up	5.19072e-14	1.52758	up	--	--	--	K20398|3.01624e-51|ame:724446|K20398 ragulator complex protein LAMTOR2 | (RefSeq) ragulator complex protein LAMTOR2	mTOR signaling pathway (ko04150)	[T]	Signal transduction mechanisms	--	--	O	Posttranslational modification, protein turnover, chaperones	PREDICTED: ragulator complex protein LAMTOR2 [Apis florea]	--
		GB49403	5.48295e-08	1.07827	up	9.81519e-12	1.45157	up	--	--	Molecular Function: kinase activity (GO:0016301);; Biological Process: phosphorylation (GO:0016310);; Biological Process: regulation of TOR signaling (GO:0032006);;	K04370|8.34577e-86|ame:725855|K04370 ragulator complex protein LAMTOR3 | (RefSeq) ragulator complex protein LAMTOR3-A	mTOR signaling pathway (ko04150)	--	--	Mitogen-activated protein kinase kinase 1 interacting	--	T	Signal transduction mechanisms	PREDICTED: ragulator complex protein LAMTOR3-A [Apis mellifera]	molecular function: catalytic activity (GO:0003824);; biological process: metabolic process (GO:0008152);; biological process: cellular process (GO:0009987);; biological process: biological regulation (GO:0065007)
		GB54681	1.42756e-06	1.07623	up	2.35609e-07	1.0877	up	--	--	Molecular Function: transferase activity (GO:0016740);;	K12627|6.79418e-62|ame:552155|K12627 U6 snRNA-associated Sm-like protein LSm8 | (RefSeq) U6 snRNA-associated Sm-like protein LSm8	RNA degradation (ko03018);; Spliceosome (ko03040)	[A]	RNA processing and modification	LSM domain	Sm-like protein LSM8 OS=Arabidopsis thaliana OX=3702 GN=LSM8 PE=1 SV=1	K	Transcription	PREDICTED: U6 snRNA-associated Sm-like protein LSm8 [Apis mellifera]	molecular function: catalytic activity (GO:0003824)
		GB48373	9.74558e-09	1.07606	up	8.39336e-11	1.64668	up	[R]	General function prediction only	Cellular Component: integral component of membrane (GO:0016021);;	K18169|0|ame:725675|K18169 tetratricopeptide repeat protein 19, mitochondrial | (RefSeq) tetratricopeptide repeat protein 19 homolog, mitochondrial-like	--	[Z]	Cytoskeleton	Tetratricopeptide repeat;; Tetratricopeptide repeat;; Uncharacterised protein family UPF0449;; Tetratricopeptide repeat;; Tetratricopeptide repeat;; Tetratricopeptide repeat;; Tetratricopeptide repeat	--	S	Function unknown	PREDICTED: tetratricopeptide repeat protein 19 homolog, mitochondrial-like, partial [Apis mellifera]	cellular component: membrane (GO:0016020);; cellular component: membrane part (GO:0044425)
		GB51272	0.0267479	1.07389	up	6.24582e-05	1.41091	up	--	--	--	--	--	--	--	--	--	--	--	PREDICTED: putative uncharacterized protein DDB_G0284695, partial [Apis mellifera]	--
		GB55966	3.29562e-08	1.07243	up	8.23019e-06	1.14423	up	--	--	--	--	--	--	--	Uncharacterised protein family (UPF0184)	--	S	Function unknown	PREDICTED: UPF0184 protein C9orf16 [Apis mellifera]	--
		GB50033	0.000168563	1.07028	up	5.05175e-16	1.52182	up	--	--	--	--	--	--	--	COMM domain	--	S	Function unknown	PREDICTED: COMM domain-containing protein 2 [Apis cerana]	--
		GB42754	3.01525e-08	1.06502	up	1.76901e-14	1.72657	up	--	--	--	--	--	--	--	--	--	--	--	PREDICTED: uncharacterized protein LOC102655307 [Apis mellifera]	--
		GB48728	0.00475272	1.06497	up	0.00704547	1.24168	up	[P]	Inorganic ion transport and metabolism	Molecular Function: secondary active sulfate transmembrane transporter activity (GO:0008271);; Cellular Component: integral component of membrane (GO:0016021);; Biological Process: sulfate transmembrane transport (GO:1902358);;	K14708|0|ame:102655983|K14708 solute carrier family 26 (sodium-independent sulfate anion transporter), member 11 | (RefSeq) sodium-independent sulfate anion transporter-like	--	[P]	Inorganic ion transport and metabolism	Sulfate permease family;; STAS domain	Probable sulfate transporter 4.2 OS=Arabidopsis thaliana OX=3702 GN=SULTR4;2 PE=2 SV=2	P	Inorganic ion transport and metabolism	PREDICTED: sodium-independent sulfate anion transporter-like, partial [Apis mellifera]	molecular function: transporter activity (GO:0005215);; biological process: single-organism process (GO:0044699);; biological process: localization (GO:0051179);; cellular component: membrane (GO:0016020);; cellular component: membrane part (GO:0044425)
		GB55968	9.9399e-06	1.06221	up	8.07924e-08	1.61493	up	--	--	Biological Process: signal transduction (GO:0007165);;	K02373|7.4892e-69|ame:100577690|K02373 FAS-associated death domain protein | (RefSeq) fas-associated death domain protein	--	--	--	Death domain	--	S	Function unknown	PREDICTED: fas-associated death domain protein [Apis mellifera]	biological process: cellular process (GO:0009987);; biological process: biological regulation (GO:0065007)
		GB41157	2.4827e-09	1.06177	up	2.66254e-25	1.35839	up	--	--	Cellular Component: integral component of membrane (GO:0016021);;	--	--	[S]	Function unknown	Tim17/Tim22/Tim23/Pmp24 family	--	O	Posttranslational modification, protein turnover, chaperones	PREDICTED: RPII140-upstream gene protein [Apis mellifera]	cellular component: membrane (GO:0016020);; cellular component: membrane part (GO:0044425)
		GB41871	2.46373e-05	1.06087	up	1.5953e-15	2.01134	up	--	--	Biological Process: protein folding (GO:0006457);; Cellular Component: prefoldin complex (GO:0016272);; Molecular Function: unfolded protein binding (GO:0051082);;	K09548|4.16495e-86|ame:726689|K09548 prefoldin subunit 1 | (RefSeq) prefoldin subunit 1	--	[O]	Posttranslational modification, protein turnover, chaperones	Prefoldin subunit	--	O	Posttranslational modification, protein turnover, chaperones	PREDICTED: prefoldin subunit 1 [Apis mellifera]	biological process: cellular process (GO:0009987);; cellular component: macromolecular complex (GO:0032991);; molecular function: binding (GO:0005488)
		GB54741	1.61362e-06	1.05854	up	4.1087e-05	1.17841	up	--	--	Cellular Component: viral nucleocapsid (GO:0019013);; Cellular Component: intracellular ribonucleoprotein complex (GO:0030529);;	K13156|5.93835e-119|ame:551392|K13156 U11/U12 small nuclear ribonucleoprotein 48 kDa protein | (RefSeq) GB10307; U11/U12 small nuclear ribonucleoprotein 48 kDa protein-like	--	--	--	U11-48K-like CHHC zinc finger	--	--	--	PREDICTED: U11/U12 small nuclear ribonucleoprotein 48 kDa protein-like, partial [Apis mellifera]	cellular component: virion (GO:0019012);; cellular component: virion part (GO:0044423);; cellular component: cell (GO:0005623);; cellular component: macromolecular complex (GO:0032991);; cellular component: cell part (GO:0044464)
		GB55777	1.825e-07	1.05825	up	1.38246e-08	1.25362	up	--	--	Biological Process: protein folding (GO:0006457);;	K17767|9.85831e-174|soc:105194821|K17767 AH receptor-interacting protein | (RefSeq) AH receptor-interacting protein	--	[O]	Posttranslational modification, protein turnover, chaperones	Tetratricopeptide repeat;; FKBP-type peptidyl-prolyl cis-trans isomerase;; Tetratricopeptide repeat;; TPR repeat;; Tetratricopeptide repeat	Peptidyl-prolyl cis-trans isomerase FKBP65 OS=Arabidopsis thaliana OX=3702 GN=FKBP65 PE=1 SV=1	O	Posttranslational modification, protein turnover, chaperones	AH receptor-interacting protein [Apis cerana cerana]	biological process: cellular process (GO:0009987)
		GB50928	1.81885e-06	1.05618	up	4.52549e-05	1.36289	up	[J]	Translation, ribosomal structure and biogenesis	Molecular Function: structural constituent of ribosome (GO:0003735);; Cellular Component: ribosome (GO:0005840);; Biological Process: translation (GO:0006412);;	K02874|1.96358e-102|ame:552097|K02874 large subunit ribosomal protein L14 | (RefSeq) mRpL14; 39S ribosomal protein L14, mitochondrial	Ribosome (ko03010)	[J]	Translation, ribosomal structure and biogenesis	Ribosomal protein L14p/L23e	50S ribosomal protein L14, chloroplastic OS=Cyanidioschyzon merolae (strain 10D) OX=280699 GN=rpl14 PE=3 SV=1	J	Translation, ribosomal structure and biogenesis	PREDICTED: 39S ribosomal protein L14, mitochondrial [Apis mellifera]	molecular function: structural molecule activity (GO:0005198);; cellular component: cell (GO:0005623);; cellular component: macromolecular complex (GO:0032991);; cellular component: organelle (GO:0043226);; cellular component: cell part (GO:0044464);; biological process: metabolic process (GO:0008152);; biological process: cellular process (GO:0009987)
		GB43633	1.96041e-10	1.05482	up	2.57533e-10	1.41445	up	[P]	Inorganic ion transport and metabolism	Biological Process: response to metal ion (GO:0010038);;	K03926|4.95008e-65|ame:552415|K03926 periplasmic divalent cation tolerance protein | (RefSeq) CUTA, GB14175; cutA divalent cation tolerance homolog	--	[P]	Inorganic ion transport and metabolism	CutA1 divalent ion tolerance protein	Protein CutA 1, chloroplastic OS=Oryza sativa subsp. japonica OX=39947 GN=CUTA1 PE=1 SV=1	P	Inorganic ion transport and metabolism	PREDICTED: protein CutA homolog isoform X1 [Apis mellifera]	biological process: response to stimulus (GO:0050896)
		GB44986	0.0172368	1.0548	up	0.0132021	1.04897	up	--	--	--	--	--	--	--	--	--	--	--	PREDICTED: uncharacterized protein LOC102656725 [Apis mellifera]	--
		GB46787	1.30394e-07	1.05174	up	6.6817e-16	1.18876	up	[F]	Nucleotide transport and metabolism	Molecular Function: guanylate kinase activity (GO:0004385);; Biological Process: phosphorylation (GO:0016310);; Biological Process: GMP metabolic process (GO:0046037);; Biological Process: GDP metabolic process (GO:0046710);;	K00942|6.31647e-145|ame:552023|K00942 guanylate kinase [EC:2.7.4.8] | (RefSeq) guanylate kinase	Purine metabolism (ko00230)	[F]	Nucleotide transport and metabolism	Guanylate kinase;; AAA domain	Guanylate kinase 1 OS=Oryza sativa subsp. japonica OX=39947 GN=GK1 PE=2 SV=2	F	Nucleotide transport and metabolism	PREDICTED: guanylate kinase isoform X1 [Apis mellifera]	molecular function: catalytic activity (GO:0003824);; biological process: metabolic process (GO:0008152);; biological process: cellular process (GO:0009987);; biological process: single-organism process (GO:0044699)
		GB55442	0.0162981	1.05119	up	0.000144254	1.37039	up	--	--	--	--	--	--	--	--	--	--	--	--	--
		GB54276	0.000109669	1.04946	up	0.000112224	1.40797	up	--	--	--	--	--	--	--	--	--	--	--	--	--
		GB55918	1.42603e-05	1.04817	up	8.68738e-14	1.35659	up	[J]	Translation, ribosomal structure and biogenesis	Molecular Function: tRNA-intron endonuclease activity (GO:0000213);; Cellular Component: tRNA-intron endonuclease complex (GO:0000214);; Biological Process: tRNA-type intron splice site recognition and cleavage (GO:0000379);; Molecular Function: nucleic acid binding (GO:0003676);; Molecular Function: lyase activity (GO:0016829);; Biological Process: RNA phosphodiester bond hydrolysis, endonucleol…	K15323|0|ame:100576272|K15323 tRNA-splicing endonuclease subunit Sen34 [EC:3.1.27.9] | (RefSeq) tRNA-splicing endonuclease subunit Sen34	--	[J]	Translation, ribosomal structure and biogenesis	tRNA intron endonuclease, catalytic C-terminal domain	--	J	Translation, ribosomal structure and biogenesis	PREDICTED: tRNA-splicing endonuclease subunit Sen34 [Apis mellifera]	molecular function: catalytic activity (GO:0003824);; biological process: metabolic process (GO:0008152);; biological process: cellular process (GO:0009987);; cellular component: cell (GO:0005623);; cellular component: macromolecular complex (GO:0032991);; cellular component: organelle (GO:0043226);; cellular component: organelle part (GO:0044422);; cellular component: cell part (GO:0044464);; mo…
		GB48465	2.6729e-08	1.04706	up	1.18981e-13	1.62843	up	--	--	Molecular Function: metal ion binding (GO:0046872);;	--	--	[R]	General function prediction only	--	Zinc finger CCCH domain-containing protein 7 OS=Arabidopsis thaliana OX=3702 GN=At1g21570 PE=1 SV=1	S	Function unknown	PREDICTED: zinc finger CCCH domain-containing protein 3 [Apis mellifera]	molecular function: binding (GO:0005488)
		GB40546	0.000438902	1.04595	up	1.40632e-09	1.27799	up	--	--	Biological Process: translational initiation (GO:0006413);; Cellular Component: integral component of membrane (GO:0016021);;	--	--	--	--	Translation initiation factor IF-3, N-terminal domain	--	--	--	PREDICTED: uncharacterized protein LOC107995350 isoform X1 [Apis cerana]	biological process: metabolic process (GO:0008152);; biological process: cellular process (GO:0009987);; cellular component: membrane (GO:0016020);; cellular component: membrane part (GO:0044425)
		GB43440	0.000567895	1.04573	up	3.02056e-07	1.63389	up	--	--	Cellular Component: integral component of membrane (GO:0016021);;	K14014|1.09255e-36|ame:102655388|K14014 small VCP/p97-interacting protein | (RefSeq) small VCP/p97-interacting protein	Protein processing in endoplasmic reticulum (ko04141)	--	--	Small VCP/p97-interacting protein	--	S	Function unknown	PREDICTED: small VCP/p97-interacting protein [Apis cerana]	cellular component: membrane (GO:0016020);; cellular component: membrane part (GO:0044425)
		GB45822	1.58313e-08	1.04445	up	9.38914e-07	1.19532	up	--	--	--	K06066|1.72578e-160|ame:724875|K06066 CBF1 interacting corepressor | (RefSeq) corepressor interacting with RBPJ 1	Notch signaling pathway (ko04330)	[K]	Transcription	N-terminal domain of CBF1 interacting co-repressor CIR	Uncharacterized zinc finger CCHC domain-containing protein At4g19190 OS=Arabidopsis thaliana OX=3702 GN=At4g19190 PE=2 SV=1	S	Function unknown	PREDICTED: corepressor interacting with RBPJ 1 [Apis mellifera]	--
		GB47320	3.86259e-08	1.04308	up	4.63987e-15	1.70434	up	[J]	Translation, ribosomal structure and biogenesis	Molecular Function: GTP binding (GO:0005525);; Cellular Component: mitochondrial inner membrane (GO:0005743);;	K19828|0|ame:102655141|K19828 mitochondrial GTPase 1 | (RefSeq) mitochondrial GTPase 1	--	[R]	General function prediction only	50S ribosome-binding GTPase;; Ferrous iron transport protein B	Short integuments 2, mitochondrial OS=Arabidopsis thaliana OX=3702 GN=SIN2 PE=1 SV=1	S	Function unknown	PREDICTED: mitochondrial GTPase 1 [Apis mellifera]	molecular function: binding (GO:0005488);; cellular component: cell (GO:0005623);; cellular component: membrane (GO:0016020);; cellular component: organelle (GO:0043226);; cellular component: organelle part (GO:0044422);; cellular component: cell part (GO:0044464)
		GB42012	1.83958e-09	1.04213	up	2.79973e-09	1.32146	up	--	--	Molecular Function: nucleic acid binding (GO:0003676);; Molecular Function: metal ion binding (GO:0046872);;	--	--	[R]	General function prediction only	Zinc finger, C2H2 type;; Zinc-finger double domain;; C2H2-type zinc finger;; C2H2-type zinc finger;; Zinc-finger double-stranded RNA-binding	Lysine-specific demethylase SE14 OS=Oryza sativa subsp. japonica OX=39947 GN=SE14 PE=3 SV=2	S	Function unknown	PREDICTED: zinc finger protein 484 [Apis mellifera]	molecular function: binding (GO:0005488)
		GB48293	0.00137136	1.04026	up	2.07944e-05	1.48637	up	--	--	Cellular Component: mitochondrion (GO:0005739);; Cellular Component: ribosome (GO:0005840);;	K17403|2.92717e-116|ame:552152|K17403 small subunit ribosomal protein S24 | (RefSeq) mRpS24; 28S ribosomal protein S24, mitochondrial	--	--	--	Mitochondrial ribosome subunit S24	--	J	Translation, ribosomal structure and biogenesis	PREDICTED: 28S ribosomal protein S24, mitochondrial [Apis mellifera]	cellular component: cell (GO:0005623);; cellular component: organelle (GO:0043226);; cellular component: cell part (GO:0044464);; cellular component: macromolecular complex (GO:0032991)
		GB44301	0.0150834	1.03822	up	2.0416e-07	2.59429	up	[G]	Carbohydrate transport and metabolism	Molecular Function: glycerone kinase activity (GO:0004371);; Biological Process: glycerol metabolic process (GO:0006071);; Biological Process: phosphorylation (GO:0016310);;	--	--	[G]	Carbohydrate transport and metabolism	Dak1 domain	--	G	Carbohydrate transport and metabolism	PREDICTED: uncharacterized protein LOC100578937 [Apis mellifera]	molecular function: catalytic activity (GO:0003824);; biological process: metabolic process (GO:0008152);; biological process: cellular process (GO:0009987);; biological process: single-organism process (GO:0044699)
		GB51605	0.000989059	1.03438	up	0.00180177	1.22741	up	--	--	--	--	--	--	--	--	--	--	--	PREDICTED: uncharacterized protein LOC105736021 [Apis florea]	--
		GB46254	1.66511e-07	1.03229	up	1.5238e-11	1.20054	up	[O]	Posttranslational modification, protein turnover, chaperones	Biological Process: mRNA splicing, via spliceosome (GO:0000398);; Cellular Component: spliceosomal complex (GO:0005681);; Molecular Function: transferase activity (GO:0016740);; Molecular Function: NAD+ binding (GO:0070403);;	K11414|0|ame:551260|K11414 NAD-dependent deacetylase sirtuin 4 [EC:3.5.1.-] | (RefSeq) Sirt4; NAD-dependent protein deacylase Sirt4	--	[BK]	Chromatin structure and dynamics;; Transcription	Sir2 family	NAD-dependent protein deacylase SRT2 OS=Arabidopsis thaliana OX=3702 GN=SRT2 PE=2 SV=1	K	Transcription	PREDICTED: NAD-dependent protein deacylase Sirt4 [Apis mellifera]	biological process: metabolic process (GO:0008152);; biological process: cellular process (GO:0009987);; cellular component: cell (GO:0005623);; cellular component: macromolecular complex (GO:0032991);; cellular component: organelle (GO:0043226);; cellular component: organelle part (GO:0044422);; cellular component: cell part (GO:0044464);; molecular function: catalytic activity (GO:0003824);; mo…
		GB49421	4.66151e-09	1.02984	up	1.16317e-15	1.16634	up	--	--	--	--	--	[R]	General function prediction only	Domain of unknown function (DUF814)	--	S	Function unknown	PREDICTED: coiled-coil domain-containing protein 25 isoform X1 [Apis mellifera]	--
		GB41234	4.22913e-11	1.02847	up	4.20572e-09	1.13508	up	--	--	--	K19373|4.20366e-173|ame:551875|K19373 DnaJ homolog subfamily C member 28 | (RefSeq) dnaJ homolog subfamily C member 28	--	[O]	Posttranslational modification, protein turnover, chaperones	Domain of unknown function (DUF1992);; DnaJ domain	--	O	Posttranslational modification, protein turnover, chaperones	PREDICTED: dnaJ homolog subfamily C member 28 [Apis mellifera]	--
		GB48875	0.000443665	1.02756	up	7.13188e-05	1.09932	up	--	--	--	--	--	--	--	--	--	--	--	PREDICTED: uncharacterized protein LOC108001356 [Apis cerana]	--
		GB45699	2.67145e-09	1.02412	up	6.57954e-14	1.45774	up	--	--	Molecular Function: serine-type endopeptidase activity (GO:0004252);; Biological Process: proteolysis (GO:0006508);;	--	--	[S]	Function unknown	Telomere stability and silencing	--	S	Function unknown	PREDICTED: protein SDE2 homolog [Apis cerana]	molecular function: catalytic activity (GO:0003824);; biological process: metabolic process (GO:0008152)
		GB54450	0.000135052	1.02396	up	7.90735e-18	1.64152	up	[J]	Translation, ribosomal structure and biogenesis	--	--	--	[E]	Amino acid transport and metabolism	Leucine rich repeat;; Acetyltransferase (GNAT) family;; Acetyltransferase (GNAT) domain;; Acetyltransferase (GNAT) domain;; Leucine Rich repeats (2 copies);; Leucine Rich repeat;; Guanylate kinase	Probable acetyltransferase NATA1-like OS=Arabidopsis thaliana OX=3702 GN=At2g39020 PE=2 SV=1	S	Function unknown	PREDICTED: uncharacterized protein LOC724647 [Apis mellifera]	--
		GB46387	0.000381486	1.02212	up	8.12136e-08	1.26101	up	--	--	Molecular Function: metal ion binding (GO:0046872);;	--	--	[U]	Intracellular trafficking, secretion, and vesicular transport	--	--	S	Function unknown	PREDICTED: zinc finger protein 511 [Apis mellifera]	molecular function: binding (GO:0005488)
		GB43376	0.000286915	1.01851	up	2.20591e-06	1.05455	up	[T]	Signal transduction mechanisms	Molecular Function: acid phosphatase activity (GO:0003993);; Molecular Function: non-membrane spanning protein tyrosine phosphatase activity (GO:0004726);; Cellular Component: cytoplasm (GO:0005737);; Biological Process: peptidyl-tyrosine dephosphorylation (GO:0035335);;	K14394|2.93382e-115|ame:727300|K14394 low molecular weight phosphotyrosine protein phosphatase [EC:3.1.3.2 3.1.3.48] | (RefSeq) GB16933; low molecular weight phosphotyrosine protein phosphatase-like	--	[T]	Signal transduction mechanisms	Low molecular weight phosphotyrosine protein phosphatase	--	T	Signal transduction mechanisms	PREDICTED: low molecular weight phosphotyrosine protein phosphatase-like isoform X2 [Apis mellifera]	molecular function: catalytic activity (GO:0003824);; biological process: metabolic process (GO:0008152);; biological process: cellular process (GO:0009987);; cellular component: cell (GO:0005623);; cellular component: cell part (GO:0044464)
		GB50230	1.03773e-12	1.01789	up	6.37971e-19	1.11931	up	--	--	Molecular Function: hydrogen ion transmembrane transporter activity (GO:0015078);; Biological Process: ATP hydrolysis coupled proton transport (GO:0015991);; Cellular Component: integral component of membrane (GO:0016021);; Cellular Component: proton-transporting V-type ATPase, V0 domain (GO:0033179);;	K02153|1.57647e-58|ame:552410|K02153 V-type H+-transporting ATPase subunit e | (RefSeq) GB18948; V-type proton ATPase subunit e 2-like	Oxidative phosphorylation (ko00190);; Phagosome (ko04145)	[C]	Energy production and conversion	ATP synthase subunit H	V-type proton ATPase subunit e1 OS=Arabidopsis thaliana OX=3702 GN=VHA-e1 PE=3 SV=1	C	Energy production and conversion	PREDICTED: V-type proton ATPase subunit e 2-like [Apis mellifera]	molecular function: transporter activity (GO:0005215);; biological process: localization (GO:0051179);; biological process: single-organism process (GO:0044699);; cellular component: membrane (GO:0016020);; cellular component: membrane part (GO:0044425);; cellular component: macromolecular complex (GO:0032991)
		GB47521	6.69661e-05	1.0172	up	0.000587614	1.36441	up	--	--	--	--	--	--	--	--	--	--	--	--	--
		GB48433	0.0425467	1.01655	up	0.000417352	1.68942	up	--	--	--	K16780|3.001e-67|ame:725536|K16780 sjoegren syndrome nuclear autoantigen 1 | (RefSeq) GB13090; Sjoegren syndrome nuclear autoantigen 1 homolog	--	--	--	--	13 kDa deflagellation-inducible protein OS=Chlamydomonas reinhardtii OX=3055 GN=DIP13 PE=3 SV=1	S	Function unknown	PREDICTED: Sjoegren syndrome nuclear autoantigen 1 homolog isoform X1 [Apis mellifera]	--
		GB42169	2.82519e-07	1.01192	up	7.247e-08	1.69357	up	--	--	--	--	--	--	--	--	--	S	Function unknown	PREDICTED: putative leucine-rich repeat-containing protein DDB_G0290503-like [Apis dorsata]	--
		GB53496	0.0287057	1.01081	up	0.00150971	1.4707	up	--	--	--	--	--	--	--	--	--	--	--	PREDICTED: uncharacterized protein LOC727119 [Apis mellifera]	--
		GB54110	0.000292392	1.00626	up	7.60115e-11	1.48305	up	--	--	--	--	--	--	--	--	--	S	Function unknown	PREDICTED: MATH and LRR domain-containing protein PFE0570w-like [Apis cerana]	--
		GB55417	1.14914e-09	1.00596	up	6.49402e-12	1.53462	up	--	--	Molecular Function: metal ion binding (GO:0046872);;	--	--	--	--	--	--	M	Cell wall/membrane/envelope biogenesis	PREDICTED: uncharacterized protein MAL13P1.304-like isoform X1 [Apis mellifera]	molecular function: binding (GO:0005488)
		GB50233	1.52742e-05	1.00143	up	0.000477036	1.24148	up	--	--	--	--	--	--	--	--	--	S	Function unknown	PREDICTED: putative uncharacterized protein DDB_G0282133 [Apis cerana]	--
		GB46896	7.3679e-10	1.00125	up	3.47208e-22	1.22336	up	[P]	Inorganic ion transport and metabolism	Molecular Function: superoxide dismutase activity (GO:0004784);; Molecular Function: superoxide dismutase copper chaperone activity (GO:0016532);; Biological Process: removal of superoxide radicals (GO:0019430);; Biological Process: metal ion transport (GO:0030001);; Biological Process: positive regulation of catalytic activity (GO:0043085);; Biological Process: oxidation-reduction process (GO:00…	K04569|0|ame:552629|K04569 copper chaperone for superoxide dismutase | (RefSeq) CCS; copper chaperone for superoxide dismutase	--	[P]	Inorganic ion transport and metabolism	Copper/zinc superoxide dismutase (SODC);; Heavy-metal-associated domain	Superoxide dismutase [Cu-Zn] OS=Spinacia oleracea OX=3562 GN=SODCC PE=2 SV=1	P	Inorganic ion transport and metabolism	PREDICTED: copper chaperone for superoxide dismutase isoform X3 [Apis mellifera]	molecular function: catalytic activity (GO:0003824);; molecular function: antioxidant activity (GO:0016209);; biological process: metabolic process (GO:0008152);; biological process: cellular process (GO:0009987);; biological process: single-organism process (GO:0044699);; biological process: response to stimulus (GO:0050896);; biological process: detoxification (GO:0098754);; molecular function:…
		GB48956	0.0016343	1.00116	up	7.25493e-29	1.35348	up	--	--	Molecular Function: ubiquinol-cytochrome-c reductase activity (GO:0008121);; Molecular Function: electron carrier activity (GO:0009055);; Cellular Component: integral component of membrane (GO:0016021);; Biological Process: hydrogen ion transmembrane transport (GO:1902600);;	K00420|1.14885e-29|ame:726777|K00420 ubiquinol-cytochrome c reductase subunit 10 | (RefSeq) Uqcr11, GB14417; ubiquinol-cytochrome c reductase, complex III subunit XI	Oxidative phosphorylation (ko00190)	--	--	Ubiquinol-cytochrome C reductase complex, 6.4kD protein	--	C	Energy production and conversion	cytochrome b-c1 complex subunit 10 [Apis mellifera]	molecular function: catalytic activity (GO:0003824);; molecular function: transporter activity (GO:0005215);; biological process: metabolic process (GO:0008152);; biological process: single-organism process (GO:0044699);; biological process: localization (GO:0051179);; molecular function: electron carrier activity (GO:0009055);; cellular component: membrane (GO:0016020);; cellular component: memb…
		GB45771	0.0208096	-1.00148	down	0.0127868	-1.1158	down	--	--	--	--	--	--	--	--	--	--	--	--	--
		GB40095	6.79579e-12	-1.00407	down	1.91853e-09	-1.5617	down	--	--	Cellular Component: nucleus (GO:0005634);; Biological Process: regulation of transcription, DNA-templated (GO:0006355);; Molecular Function: sequence-specific DNA binding (GO:0043565);;	K18488|2.62552e-112|ame:726710|K18488 homeobox protein DLX2 | (RefSeq) Dll; distal-less	--	[K]	Transcription	Homeobox domain	--	K	Transcription	PREDICTED: distal-less isoform X5 [Apis mellifera]	cellular component: cell (GO:0005623);; cellular component: organelle (GO:0043226);; cellular component: cell part (GO:0044464);; biological process: biological regulation (GO:0065007);; molecular function: binding (GO:0005488)
		GB45525	0.00117191	-1.00628	down	1.44743e-06	-1.56941	down	--	--	Cellular Component: integral component of membrane (GO:0016021);;	--	--	--	--	Immunoglobulin domain;; Immunoglobulin I-set domain;; Immunoglobulin domain;; Immunoglobulin domain;; CD80-like C2-set immunoglobulin domain	--	S	Function unknown	PREDICTED: kin of IRRE-like protein 2 isoform X1 [Apis mellifera]	cellular component: membrane (GO:0016020);; cellular component: membrane part (GO:0044425)
		GB49924	0.0188186	-1.00675	down	2.27704e-10	-2.13852	down	--	--	--	--	--	--	--	SAM domain (Sterile alpha motif);; SAM domain (Sterile alpha motif)	--	S	Function unknown	PREDICTED: uncharacterized protein LOC100578423 isoform X1 [Apis mellifera]	--
		GB50525	9.50082e-14	-1.00832	down	8.36144e-18	-1.59533	down	--	--	--	--	--	--	--	--	--	S	Function unknown	PREDICTED: bromodomain-containing protein DDB_G0270170 isoform X1 [Apis mellifera]	--
		GB50386	2.10229e-05	-1.0098	down	0.000797228	-1.88708	down	--	--	Molecular Function: nucleic acid binding (GO:0003676);; Molecular Function: metal ion binding (GO:0046872);;	K09228|0|ame:724604|K09228 KRAB domain-containing zinc finger protein | (RefSeq) GB16690; uncharacterized LOC724604	--	[R]	General function prediction only	Zinc finger, C2H2 type;; C2H2-type zinc finger;; Zinc-finger double domain;; Zinc-finger double-stranded RNA-binding;; Zinc-finger of C2H2 type	Lysine-specific demethylase JMJ705 OS=Oryza sativa subsp. japonica OX=39947 GN=JMJ705 PE=1 SV=1	S	Function unknown	PREDICTED: uncharacterized protein LOC724604 [Apis mellifera]	molecular function: binding (GO:0005488)
		GB41385	8.01157e-10	-1.01055	down	2.02156e-13	-1.19662	down	--	--	Cellular Component: vacuolar proton-transporting V-type ATPase, V0 domain (GO:0000220);; Molecular Function: hydrogen ion transmembrane transporter activity (GO:0015078);; Biological Process: ATP hydrolysis coupled proton transport (GO:0015991);; Cellular Component: integral component of membrane (GO:0016021);;	K02154|9.71895e-73|api:100164844|K02154 V-type H+-transporting ATPase subunit a | (RefSeq) V-type proton ATPase 116 kDa subunit a-like	Oxidative phosphorylation (ko00190);; Lysosome (ko04142);; Phagosome (ko04145)	[C]	Energy production and conversion	V-type ATPase 116kDa subunit family	V-type proton ATPase subunit a3 OS=Arabidopsis thaliana OX=3702 GN=VHA-a3 PE=1 SV=1	C	Energy production and conversion	PREDICTED: V-type proton ATPase 116 kDa subunit a isoform 1 isoform X2 [Dufourea novaeangliae]	cellular component: cell (GO:0005623);; cellular component: membrane (GO:0016020);; cellular component: macromolecular complex (GO:0032991);; cellular component: organelle (GO:0043226);; cellular component: organelle part (GO:0044422);; cellular component: membrane part (GO:0044425);; cellular component: cell part (GO:0044464);; molecular function: transporter activity (GO:0005215);; biological p…
		GB44796	1.30559e-09	-1.01065	down	4.75869e-13	-1.61169	down	--	--	Molecular Function: zinc ion binding (GO:0008270);;	K04511|0|hst:105188468|K04511 prickle | (RefSeq) prickle-like protein 3	Wnt signaling pathway (ko04310)	[TZR]	Signal transduction mechanisms;; Cytoskeleton;; General function prediction only	PET Domain;; LIM domain	--	S	Function unknown	PREDICTED: protein prickle-like isoform X1 [Apis mellifera]	molecular function: binding (GO:0005488)
		GB42616	4.23194e-09	-1.01305	down	6.50806e-17	-1.43848	down	[G]	Carbohydrate transport and metabolism	Molecular Function: beta-N-acetylhexosaminidase activity (GO:0004563);; Biological Process: carbohydrate metabolic process (GO:0005975);;	K12373|0|ame:726818|K12373 hexosaminidase [EC:3.2.1.52] | (RefSeq) beta-hexosaminidase subunit beta-like	Other glycan degradation (ko00511);; Amino sugar and nucleotide sugar metabolism (ko00520);; Glycosaminoglycan degradation (ko00531);; Glycosphingolipid biosynthesis - globo series (ko00603);; Glycosphingolipid biosynthesis - ganglio series (ko00604);; Lysosome (ko04142)	[G]	Carbohydrate transport and metabolism	Glycosyl hydrolase family 20, catalytic domain;; beta-acetyl hexosaminidase like	Beta-hexosaminidase 3 OS=Arabidopsis thaliana OX=3702 GN=HEXO3 PE=1 SV=1	G	Carbohydrate transport and metabolism	PREDICTED: beta-hexosaminidase subunit beta-like isoform X1 [Apis mellifera]	molecular function: catalytic activity (GO:0003824);; biological process: metabolic process (GO:0008152)
		GB52303	0.00209393	-1.01371	down	1.53116e-09	-2.04832	down	--	--	Molecular Function: nucleic acid binding (GO:0003676);; Molecular Function: metal ion binding (GO:0046872);;	--	--	[R]	General function prediction only	Zinc finger, C2H2 type;; C2H2-type zinc finger;; C2H2-type zinc finger;; Zinc-finger of C2H2 type;; Zinc-finger double-stranded RNA-binding	--	K	Transcription	PREDICTED: zinc finger protein 1-like [Apis mellifera]	molecular function: binding (GO:0005488)
		Apis_mellifera_newGene_3175	0.0280617	-1.0139	down	0.000587469	-1.25725	down	--	--	--	--	--	--	--	--	--	--	--	--	--
		GB49321	8.02672e-05	-1.01481	down	1.96904e-06	-1.19267	down	[ER]	Amino acid transport and metabolism;; General function prediction only	Molecular Function: zinc ion binding (GO:0008270);; Molecular Function: oxidoreductase activity (GO:0016491);; Biological Process: oxidation-reduction process (GO:0055114);;	--	--	[Q]	Secondary metabolites biosynthesis, transport and catabolism	Alcohol dehydrogenase GroES-like domain;; Glucose dehydrogenase C-terminus;; Zinc-binding dehydrogenase;; Pyridine nucleotide-disulphide oxidoreductase	L-idonate 5-dehydrogenase OS=Vitis vinifera OX=29760 GN=VIT_16s0100g00290 PE=1 SV=2	E	Amino acid transport and metabolism	PREDICTED: sorbitol dehydrogenase-like [Apis mellifera]	molecular function: binding (GO:0005488);; molecular function: catalytic activity (GO:0003824);; biological process: metabolic process (GO:0008152);; biological process: single-organism process (GO:0044699)
		GB44139	0.000107853	-1.01593	down	1.33818e-24	-1.89729	down	--	--	Molecular Function: methyltransferase activity (GO:0008168);; Biological Process: methylation (GO:0032259);;	K18826|1.11502e-146|hst:105186311|K18826 calmodulin-lysine N-methyltransferase [EC:2.1.1.60] | (RefSeq) calmodulin-lysine N-methyltransferase	Lysine degradation (ko00310)	[S]	Function unknown	Lysine methyltransferase	--	S	Function unknown	PREDICTED: calmodulin-lysine N-methyltransferase [Apis mellifera]	molecular function: catalytic activity (GO:0003824);; biological process: metabolic process (GO:0008152)
		GB42201	9.40185e-06	-1.01671	down	3.94662e-06	-1.56057	down	--	--	--	--	--	--	--	GDNF/GAS1 domain	--	U	Intracellular trafficking, secretion, and vesicular transport	PREDICTED: uncharacterized protein LOC551647 isoform X1 [Apis mellifera]	--
		GB55755	3.32443e-05	-1.01835	down	3.84789e-05	-1.24498	down	--	--	--	--	--	[Z]	Cytoskeleton	PH domain	--	S	Function unknown	protein outspread [Apis mellifera]	--
		GB48217	0.000684395	-1.01953	down	1.13764e-10	-1.59022	down	--	--	--	--	--	--	--	Alcohol dehydrogenase transcription factor Myb/SANT-like	--	S	Function unknown	PREDICTED: uncharacterized protein LOC102654964 isoform X3 [Apis mellifera]	--
		Apis_mellifera_newGene_1991	0.00926471	-1.01985	down	1.12121e-09	-1.81262	down	--	--	--	--	--	--	--	--	--	--	--	--	--
		GB44316	8.45717e-09	-1.02063	down	2.06507e-13	-1.54018	down	[P]	Inorganic ion transport and metabolism	Cellular Component: integral component of membrane (GO:0016021);; Biological Process: transmembrane transport (GO:0055085);;	--	--	[G]	Carbohydrate transport and metabolism	Major Facilitator Superfamily;; Uncharacterised MFS-type transporter YbfB	--	G	Carbohydrate transport and metabolism	PREDICTED: uncharacterized protein LOC410067 [Apis mellifera]	cellular component: membrane (GO:0016020);; cellular component: membrane part (GO:0044425);; biological process: localization (GO:0051179)
		GB50155	3.29813e-05	-1.02099	down	3.31928e-14	-1.60304	down	--	--	--	--	--	--	--	--	--	U	Intracellular trafficking, secretion, and vesicular transport	PREDICTED: dopamine receptor 2 isoform X1 [Apis florea]	--
		GB44197	0.000421761	-1.02112	down	4.87991e-29	-2.40713	down	--	--	Molecular Function: microtubule motor activity (GO:0003777);; Molecular Function: ATP binding (GO:0005524);; Biological Process: microtubule-based movement (GO:0007018);; Molecular Function: microtubule binding (GO:0008017);;	K10404|0|ame:411018|K10404 kinesin family member 26 | (RefSeq) kinesin-11; kinesin 11	--	[Z]	Cytoskeleton	Kinesin motor domain;; Microtubule binding	Kinesin-like protein KIN-8A OS=Arabidopsis thaliana OX=3702 GN=KIN8A PE=3 SV=1	Z	Cytoskeleton	PREDICTED: uncharacterized protein LOC411018 isoform X2 [Apis mellifera]	molecular function: catalytic activity (GO:0003824);; molecular function: binding (GO:0005488);; biological process: cellular process (GO:0009987);; biological process: single-organism process (GO:0044699)
		GB53139	3.85993e-07	-1.02205	down	9.90126e-17	-1.43417	down	--	--	Molecular Function: calcium ion binding (GO:0005509);; Cellular Component: proteinaceous extracellular matrix (GO:0005578);; Biological Process: signal transduction (GO:0007165);;	--	--	[R]	General function prediction only	Secreted protein acidic and rich in cysteine Ca binding region;; Thyroglobulin type-1 repeat;; Kazal-type serine protease inhibitor domain	--	O	Posttranslational modification, protein turnover, chaperones	PREDICTED: testican-1 [Apis cerana]	molecular function: binding (GO:0005488);; cellular component: extracellular region (GO:0005576);; cellular component: extracellular region part (GO:0044421);; biological process: cellular process (GO:0009987);; biological process: biological regulation (GO:0065007)
		GB49662	0.016038	-1.02222	down	1.13667e-11	-1.52503	down	--	--	Molecular Function: guanylate cyclase activity (GO:0004383);; Molecular Function: protein tyrosine kinase activity (GO:0004713);; Molecular Function: ATP binding (GO:0005524);; Biological Process: cGMP biosynthetic process (GO:0006182);; Cellular Component: integral component of membrane (GO:0016021);; Biological Process: peptidyl-tyrosine phosphorylation (GO:0018108);;	--	--	[PET]	Inorganic ion transport and metabolism;; Amino acid transport and metabolism;; Signal transduction mechanisms	Receptor family ligand binding region;; Periplasmic binding protein	Glutamate receptor 3.7 OS=Arabidopsis thaliana OX=3702 GN=GLR3.7 PE=2 SV=2	S	Function unknown	PREDICTED: uncharacterized protein LOC100578648, partial [Apis mellifera]	molecular function: catalytic activity (GO:0003824);; biological process: metabolic process (GO:0008152);; biological process: cellular process (GO:0009987);; molecular function: binding (GO:0005488);; biological process: single-organism process (GO:0044699);; cellular component: membrane (GO:0016020);; cellular component: membrane part (GO:0044425)
		GB43064	1.03918e-06	-1.02274	down	1.85746e-07	-1.53867	down	--	--	Molecular Function: extracellular ligand-gated ion channel activity (GO:0005230);; Cellular Component: integral component of membrane (GO:0016021);; Cellular Component: cell junction (GO:0030054);; Cellular Component: postsynaptic membrane (GO:0045211);; Biological Process: cation transmembrane transport (GO:0098655);;	--	--	[T]	Signal transduction mechanisms	Neurotransmitter-gated ion-channel ligand binding domain;; Neurotransmitter-gated ion-channel transmembrane region	--	U	Intracellular trafficking, secretion, and vesicular transport	PREDICTED: neuronal acetylcholine receptor subunit alpha-10 [Apis mellifera]	molecular function: transporter activity (GO:0005215);; molecular function: molecular transducer activity (GO:0060089);; biological process: localization (GO:0051179);; cellular component: membrane (GO:0016020);; cellular component: membrane part (GO:0044425);; cellular component: cell junction (GO:0030054);; cellular component: cell (GO:0005623);; cellular component: synapse part (GO:0044456);; …
		GB53454	0.00174481	-1.02279	down	9.71742e-08	-1.4886	down	--	--	Molecular Function: metal ion binding (GO:0046872);;	--	--	--	--	C2H2-type zinc finger;; Drought induced 19 protein (Di19), zinc-binding;; Zinc finger, C2H2 type	--	S	Function unknown	PREDICTED: longitudinals lacking protein, isoforms A/B/D/L-like isoform X37 [Apis mellifera]	molecular function: binding (GO:0005488)
		GB47377	6.58165e-05	-1.02294	down	0.00526888	-1.11067	down	--	--	--	--	--	--	--	--	--	--	--	hypothetical protein WH47_06600 [Habropoda laboriosa]	--
		GB47516	1.83038e-13	-1.02359	down	1.31585e-20	-2.02683	down	--	--	Cellular Component: integral component of membrane (GO:0016021);;	--	--	--	--	Na+ channel auxiliary subunit TipE	--	S	Function unknown	PREDICTED: uncharacterized protein LOC100577273 [Apis mellifera]	cellular component: membrane (GO:0016020);; cellular component: membrane part (GO:0044425)
		GB40976	5.59281e-06	-1.02375	down	6.01397e-05	-1.27852	down	[O]	Posttranslational modification, protein turnover, chaperones	Molecular Function: ATP binding (GO:0005524);; Biological Process: protein folding (GO:0006457);; Biological Process: response to stress (GO:0006950);; Molecular Function: unfolded protein binding (GO:0051082);;	K04079|0|ame:408928|K04079 molecular chaperone HtpG | (RefSeq) Hsp90, GB14758, Hsp83; heat shock protein 90	Protein processing in endoplasmic reticulum (ko04141)	[O]	Posttranslational modification, protein turnover, chaperones	Hsp90 protein;; Histidine kinase-, DNA gyrase B-, and HSP90-like ATPase;; Histidine kinase-, DNA gyrase B-, and HSP90-like ATPase	Heat shock protein 90-1 OS=Arabidopsis thaliana OX=3702 GN=HSP90-1 PE=1 SV=3	O	Posttranslational modification, protein turnover, chaperones	PREDICTED: heat shock protein HSP 90-alpha-like [Apis dorsata]	molecular function: binding (GO:0005488);; biological process: cellular process (GO:0009987);; biological process: response to stimulus (GO:0050896)
		GB54496	1.61362e-06	-1.02474	down	1.6856e-13	-1.6972	down	--	--	Molecular Function: Rho guanyl-nucleotide exchange factor activity (GO:0005089);; Biological Process: regulation of Rho protein signal transduction (GO:0035023);; Biological Process: positive regulation of GTPase activity (GO:0043547);;	K19464|0|ame:408963|K19464 pleckstrin homology domain-containing family G member 5 | (RefSeq) GB16363; pleckstrin homology domain-containing family G member 5-like	--	[T]	Signal transduction mechanisms	RhoGEF domain	--	T	Signal transduction mechanisms	PREDICTED: pleckstrin homology domain-containing family G member 5-like isoform X6 [Apis dorsata]	molecular function: molecular function regulator (GO:0098772);; biological process: biological regulation (GO:0065007)
		GB50013	2.07562e-08	-1.02482	down	1.40987e-05	-1.15897	down	[O]	Posttranslational modification, protein turnover, chaperones	Molecular Function: serine-type endopeptidase activity (GO:0004252);; Biological Process: proteolysis (GO:0006508);;	--	--	[E]	Amino acid transport and metabolism	Trypsin;; Chymotrypsin family Peptidase-S1	--	O	Posttranslational modification, protein turnover, chaperones	PREDICTED: proclotting enzyme [Apis mellifera]	molecular function: catalytic activity (GO:0003824);; biological process: metabolic process (GO:0008152)
		GB54180	1.92703e-10	-1.02561	down	8.23703e-13	-1.87498	down	--	--	Cellular Component: nucleus (GO:0005634);; Biological Process: regulation of transcription, DNA-templated (GO:0006355);; Biological Process: multicellular organism development (GO:0007275);; Molecular Function: sequence-specific DNA binding (GO:0043565);;	K09381|0|ame:410499|K09381 paired box protein 3/7 | (RefSeq) Prd; protein gooseberry	--	[K]	Transcription	'Paired box' domain;; Homeobox domain;; Homeodomain-like domain;; Homeobox KN domain	Homeobox-leucine zipper protein ROC1 OS=Oryza sativa subsp. japonica OX=39947 GN=ROC1 PE=2 SV=1	K	Transcription	PREDICTED: protein gooseberry [Apis mellifera]	cellular component: cell (GO:0005623);; cellular component: organelle (GO:0043226);; cellular component: cell part (GO:0044464);; biological process: biological regulation (GO:0065007);; biological process: multicellular organismal process (GO:0032501);; biological process: developmental process (GO:0032502);; biological process: single-organism process (GO:0044699);; molecular function: binding …
		GB45724	4.12758e-09	-1.02563	down	1.13662e-20	-1.62481	down	--	--	--	--	--	[TZ]	Signal transduction mechanisms;; Cytoskeleton	Formin Homology 2 Domain;; Diaphanous FH3 Domain	Formin-like protein 13 OS=Arabidopsis thaliana OX=3702 GN=FH13 PE=2 SV=3	S	Function unknown	PREDICTED: LOW QUALITY PROTEIN: uncharacterized protein LOC408821 [Apis mellifera]	--
		GB42595	3.54109e-05	-1.03117	down	1.73388e-05	-1.3422	down	--	--	Cellular Component: integral component of membrane (GO:0016021);;	--	--	--	--	--	--	S	Function unknown	uncharacterized protein LOC100642173 precursor [Apis mellifera]	cellular component: membrane (GO:0016020);; cellular component: membrane part (GO:0044425)
		GB46571	0.0193932	-1.03144	down	0.00619988	-1.00025	down	--	--	--	--	--	--	--	--	--	--	--	--	--
		GB52689	0.0101872	-1.03214	down	5.04072e-06	-1.63595	down	[R]	General function prediction only	Molecular Function: GTP binding (GO:0005525);; Cellular Component: intracellular (GO:0005622);; Biological Process: small GTPase mediated signal transduction (GO:0007264);;	K07945|6.71953e-127|ame:724594|K07945 ADP-ribosylation factor-like protein 4 | (RefSeq) ADP-ribosylation factor-like protein 4C	--	[U]	Intracellular trafficking, secretion, and vesicular transport	ADP-ribosylation factor family;; Ras of Complex, Roc, domain of DAPkinase;; Ras family;; Signal recognition particle receptor beta subunit;; 50S ribosome-binding GTPase	ADP-ribosylation factor 1 OS=Chlamydomonas reinhardtii OX=3055 GN=ARF1 PE=2 SV=2	S	Function unknown	ADP-ribosylation factor-like protein 4C [Bombus terrestris]	molecular function: binding (GO:0005488);; cellular component: cell (GO:0005623);; cellular component: cell part (GO:0044464);; biological process: cellular process (GO:0009987);; biological process: signaling (GO:0023052);; biological process: single-organism process (GO:0044699);; biological process: response to stimulus (GO:0050896);; biological process: biological regulation (GO:0065007)
		GB43338	0.000177434	-1.03234	down	1.39116e-16	-1.2484	down	[R]	General function prediction only	Molecular Function: [heparan sulfate]-glucosamine N-sulfotransferase activity (GO:0015016);; Cellular Component: integral component of membrane (GO:0016021);; Molecular Function: hydrolase activity (GO:0016787);;	K02577|0|ame:413242|K02577 heparan sulfate N-deacetylase/N-sulfotransferase NDST2 [EC:3.1.1.- 2.8.2.-] | (RefSeq) bifunctional heparan sulfate N-deacetylase/N-sulfotransferase	Glycosaminoglycan biosynthesis - heparan sulfate / heparin (ko00534)	[O]	Posttranslational modification, protein turnover, chaperones	heparan sulfate-N-deacetylase;; Sulfotransferase domain;; Sulfotransferase family	--	S	Function unknown	PREDICTED: bifunctional heparan sulfate N-deacetylase/N-sulfotransferase isoform X1 [Apis mellifera]	molecular function: catalytic activity (GO:0003824);; cellular component: membrane (GO:0016020);; cellular component: membrane part (GO:0044425)
		GB54127	2.69005e-07	-1.03254	down	3.42415e-07	-1.41184	down	[T]	Signal transduction mechanisms	Molecular Function: voltage-gated potassium channel activity (GO:0005249);; Cellular Component: integral component of membrane (GO:0016021);; Biological Process: potassium ion transmembrane transport (GO:0071805);;	K04905|0|ame:410498|K04905 potassium voltage-gated channel Eag-related subfamily H member 2 | (RefSeq) potassium voltage-gated channel subfamily H member 6	--	[PT]	Inorganic ion transport and metabolism;; Signal transduction mechanisms	Ion transport protein;; Ion channel;; Cyclic nucleotide-binding domain	Potassium channel AKT2/3 OS=Arabidopsis thaliana OX=3702 GN=AKT2 PE=1 SV=1	U	Intracellular trafficking, secretion, and vesicular transport	PREDICTED: potassium voltage-gated channel subfamily H member 2 isoform X6 [Apis mellifera]	molecular function: transporter activity (GO:0005215);; biological process: cellular process (GO:0009987);; biological process: single-organism process (GO:0044699);; biological process: localization (GO:0051179);; biological process: biological regulation (GO:0065007);; cellular component: membrane (GO:0016020);; cellular component: membrane part (GO:0044425)
		GB54785	3.11869e-06	-1.03485	down	1.98254e-13	-1.56213	down	--	--	--	--	--	--	--	--	--	--	--	--	--
		GB52266	1.81671e-09	-1.03511	down	2.33338e-32	-2.07756	down	[O]	Posttranslational modification, protein turnover, chaperones	Molecular Function: serine-type endopeptidase activity (GO:0004252);; Biological Process: proteolysis (GO:0006508);; Cellular Component: integral component of membrane (GO:0016021);;	K08654|0|ame:408618|K08654 proprotein convertase subtilisin/kexin type 5 [EC:3.4.21.-] | (RefSeq) furin-like protease 2	--	[O]	Posttranslational modification, protein turnover, chaperones	Subtilase family;; Growth factor receptor domain IV;; Proprotein convertase P-domain;; Furin-like repeat, cysteine-rich;; Giardia variant-specific surface protein;; Furin-like cysteine rich region	--	O	Posttranslational modification, protein turnover, chaperones	PREDICTED: furin-like protease 2 isoform X2 [Apis florea]	molecular function: catalytic activity (GO:0003824);; biological process: metabolic process (GO:0008152);; cellular component: membrane (GO:0016020);; cellular component: membrane part (GO:0044425)
		GB53979	1.42892e-09	-1.03755	down	1.00694e-19	-1.77219	down	--	--	Molecular Function: metal ion binding (GO:0046872);;	--	--	[IU]	Lipid transport and metabolism;; Intracellular trafficking, secretion, and vesicular transport	DDHD domain;; WWE domain	Phospholipase SGR2 OS=Arabidopsis thaliana OX=3702 GN=SGR2 PE=1 SV=1	S	Function unknown	PREDICTED: SEC23-interacting protein-like isoform X1 [Apis mellifera]	molecular function: binding (GO:0005488)
		Apis_mellifera_newGene_7036	0.00775384	-1.039	down	0.000131643	-2.1152	down	--	--	--	--	--	--	--	--	--	S	Function unknown	hypothetical protein XELAEV_18040960mg, partial [Xenopus laevis]	--
		GB40567	3.11124e-06	-1.03926	down	3.78696e-12	-1.35114	down	[O]	Posttranslational modification, protein turnover, chaperones	Molecular Function: peptidase activity (GO:0008233);;	--	--	[E]	Amino acid transport and metabolism	Trypsin;; Low-density lipoprotein receptor domain class A;; Domain of unknown function (DUF1986)	--	O	Posttranslational modification, protein turnover, chaperones	PREDICTED: serine protease nudel [Apis mellifera]	molecular function: catalytic activity (GO:0003824)
		GB53077	4.02863e-05	-1.0401	down	7.9332e-34	-1.70456	down	--	--	Molecular Function: zinc ion binding (GO:0008270);;	--	--	[TZ]	Signal transduction mechanisms;; Cytoskeleton	LIM domain	LIM domain-containing protein WLIM1 OS=Arabidopsis thaliana OX=3702 GN=WLIM1 PE=1 SV=1	S	Function unknown	PREDICTED: cysteine-rich protein 1-like [Apis mellifera]	molecular function: binding (GO:0005488)
		GB49149	3.95814e-08	-1.04059	down	2.7895e-18	-1.48076	down	[T]	Signal transduction mechanisms	Molecular Function: calcium ion binding (GO:0005509);; Biological Process: Notch signaling pathway (GO:0007219);; Biological Process: multicellular organism development (GO:0007275);; Cellular Component: integral component of membrane (GO:0016021);; Biological Process: cell differentiation (GO:0030154);; Biological Process: regulation of developmental process (GO:0050793);;	K02599|0|ame:413289|K02599 Notch 1 | (RefSeq) N; neurogenic locus Notch protein	Dorso-ventral axis formation (ko04320);; Notch signaling pathway (ko04330)	[T]	Signal transduction mechanisms	EGF-like domain;; Human growth factor-like EGF;; Calcium-binding EGF domain;; Ankyrin repeats (3 copies);; Ankyrin repeat;; LNR domain;; NOTCH protein;; Ankyrin repeats (many copies);; NOTCH protein;; Ankyrin repeats (many copies);; Ankyrin repeat;; Domain of unknown function (DUF3454);; EGF-like domain	--	S	Function unknown	PREDICTED: neurogenic locus Notch protein isoform X1 [Apis mellifera]	molecular function: binding (GO:0005488);; biological process: cellular process (GO:0009987);; biological process: signaling (GO:0023052);; biological process: single-organism process (GO:0044699);; biological process: response to stimulus (GO:0050896);; biological process: biological regulation (GO:0065007);; biological process: multicellular organismal process (GO:0032501);; biological process:…
		GB42603	2.17258e-06	-1.04073	down	1.26287e-18	-1.57662	down	[I]	Lipid transport and metabolism	Biological Process: olfactory learning (GO:0008355);; Cellular Component: integral component of membrane (GO:0016021);; Molecular Function: neurexin family protein binding (GO:0042043);;	K07378|0|ame:409003|K07378 neuroligin | (RefSeq) NLG-3, GB18290, Nlgn3; neuroligin 3	--	[R]	General function prediction only	Carboxylesterase family	--	I	Lipid transport and metabolism	neuroligin 3 precursor [Apis mellifera]	biological process: behavior (GO:0007610);; biological process: multicellular organismal process (GO:0032501);; biological process: single-organism process (GO:0044699);; biological process: response to stimulus (GO:0050896);; cellular component: membrane (GO:0016020);; cellular component: membrane part (GO:0044425);; molecular function: binding (GO:0005488)
		GB46725	4.5519e-13	-1.0409	down	2.56476e-14	-1.5582	down	--	--	--	K09275|0|ame:411079|K09275 transcription factor CP2 and related proteins | (RefSeq) grh; protein grainyhead	--	[K]	Transcription	CP2 transcription factor	--	K	Transcription	PREDICTED: protein grainyhead isoform X1 [Apis mellifera]	--
		GB43728	1.5372e-05	-1.04092	down	0.000467393	-1.05616	down	[QV]	Secondary metabolites biosynthesis, transport and catabolism;; Defense mechanisms	Molecular Function: monooxygenase activity (GO:0004497);; Molecular Function: iron ion binding (GO:0005506);; Cellular Component: integral component of membrane (GO:0016021);; Molecular Function: oxidoreductase activity, acting on paired donors, with incorporation or reduction of molecular oxygen (GO:0016705);; Molecular Function: heme binding (GO:0020037);; Biological Process: oxidation-reductio…	K15003|0|ame:408453|K15003 cytochrome P450 family 9 [EC:1.14.-.-] | (RefSeq) CYP9Q3; cytochrome P450 9e2	--	[Q]	Secondary metabolites biosynthesis, transport and catabolism	Cytochrome P450	Cytokinin hydroxylase OS=Arabidopsis thaliana OX=3702 GN=CYP735A1 PE=1 SV=1	Q	Secondary metabolites biosynthesis, transport and catabolism	PREDICTED: cytochrome P450 9e2 [Apis mellifera]	molecular function: catalytic activity (GO:0003824);; biological process: metabolic process (GO:0008152);; biological process: single-organism process (GO:0044699);; molecular function: binding (GO:0005488);; cellular component: membrane (GO:0016020);; cellular component: membrane part (GO:0044425)
		GB42647	0.001052	-1.04552	down	0.00122879	-1.08934	down	--	--	Molecular Function: olfactory receptor activity (GO:0004984);; Molecular Function: odorant binding (GO:0005549);; Cellular Component: integral component of membrane (GO:0016021);; Biological Process: detection of chemical stimulus involved in sensory perception of smell (GO:0050911);;	--	--	--	--	--	--	S	Function unknown	PREDICTED: uncharacterized protein LOC411336 isoform X5 [Apis mellifera]	molecular function: signal transducer activity (GO:0004871);; molecular function: molecular transducer activity (GO:0060089);; biological process: cellular process (GO:0009987);; biological process: signaling (GO:0023052);; biological process: single-organism process (GO:0044699);; biological process: response to stimulus (GO:0050896);; biological process: biological regulation (GO:0065007);; mol…
		GB54151	1.5716e-05	-1.0456	down	3.0946e-11	-2.08524	down	[G]	Carbohydrate transport and metabolism	Molecular Function: inward rectifier potassium channel activity (GO:0005242);; Cellular Component: integral component of membrane (GO:0016021);; Biological Process: regulation of ion transmembrane transport (GO:0034765);; Biological Process: potassium ion transmembrane transport (GO:0071805);;	K05330|0|ame:408463|K05330 potassium inwardly-rectifying channel subfamily J, other | (RefSeq) GB10519; uncharacterized LOC408463	--	[P]	Inorganic ion transport and metabolism	Inward rectifier potassium channel	--	U	Intracellular trafficking, secretion, and vesicular transport	PREDICTED: inward rectifier potassium channel 4-like isoform X11 [Apis dorsata]	molecular function: transporter activity (GO:0005215);; molecular function: molecular transducer activity (GO:0060089);; biological process: cellular process (GO:0009987);; biological process: single-organism process (GO:0044699);; biological process: localization (GO:0051179);; biological process: biological regulation (GO:0065007);; cellular component: membrane (GO:0016020);; cellular component…
		GB50405	3.73283e-09	-1.04621	down	2.88138e-09	-1.37992	down	--	--	Cellular Component: cytoskeleton (GO:0005856);;	--	--	[T]	Signal transduction mechanisms	FERM central domain;; PDZ domain (Also known as DHR or GLGF);; FERM C-terminal PH-like domain	--	S	Function unknown	PREDICTED: uncharacterized protein LOC100577492 [Apis mellifera]	cellular component: cell (GO:0005623);; cellular component: organelle (GO:0043226);; cellular component: cell part (GO:0044464)
		GB55196	8.46052e-13	-1.0473	down	6.0233e-10	-1.58899	down	--	--	Cellular Component: nucleus (GO:0005634);; Biological Process: regulation of transcription, DNA-templated (GO:0006355);; Molecular Function: sequence-specific DNA binding (GO:0043565);;	--	--	[K]	Transcription	Homeobox KN domain;; Homeobox domain	BEL1-like homeodomain protein 10 OS=Arabidopsis thaliana OX=3702 GN=BLH10 PE=1 SV=1	K	Transcription	PREDICTED: homeobox protein caupolican-like isoform X2 [Apis mellifera]	cellular component: cell (GO:0005623);; cellular component: organelle (GO:0043226);; cellular component: cell part (GO:0044464);; biological process: biological regulation (GO:0065007);; molecular function: binding (GO:0005488)
		GB53791	1.14529e-09	-1.04775	down	1.75084e-43	-1.84119	down	[G]	Carbohydrate transport and metabolism	Molecular Function: hydrolase activity, hydrolyzing O-glycosyl compounds (GO:0004553);; Biological Process: carbohydrate metabolic process (GO:0005975);; Cellular Component: integral component of membrane (GO:0016021);;	--	--	[G]	Carbohydrate transport and metabolism	Glycosyl hydrolases family 31	Probable glucan 1,3-alpha-glucosidase OS=Arabidopsis thaliana OX=3702 GN=PSL5 PE=1 SV=1	G	Carbohydrate transport and metabolism	PREDICTED: uncharacterized protein LOC726210 isoform X1 [Apis mellifera]	molecular function: catalytic activity (GO:0003824);; biological process: metabolic process (GO:0008152);; cellular component: membrane (GO:0016020);; cellular component: membrane part (GO:0044425)
		GB44146	0.0258155	-1.04911	down	2.56136e-11	-1.53739	down	[O]	Posttranslational modification, protein turnover, chaperones	Molecular Function: scavenger receptor activity (GO:0005044);; Biological Process: proteolysis (GO:0006508);; Biological Process: receptor-mediated endocytosis (GO:0006898);; Biological Process: immune response (GO:0006955);; Molecular Function: cysteine-type peptidase activity (GO:0008234);; Molecular Function: polysaccharide binding (GO:0030247);;	--	--	[R]	General function prediction only	Papain family cysteine protease	Cathepsin B-like protease 2 OS=Arabidopsis thaliana OX=3702 GN=CATHB2 PE=2 SV=1	O	Posttranslational modification, protein turnover, chaperones	PREDICTED: uncharacterized peptidase C1-like protein F26E4.3 isoform X1 [Apis mellifera]	molecular function: molecular transducer activity (GO:0060089);; biological process: localization (GO:0051179);; biological process: metabolic process (GO:0008152);; biological process: immune system process (GO:0002376);; biological process: response to stimulus (GO:0050896);; molecular function: catalytic activity (GO:0003824);; molecular function: binding (GO:0005488)
		GB44536	0.00659467	-1.0492	down	0.000473898	-1.15388	down	[T]	Signal transduction mechanisms	Molecular Function: nucleotide binding (GO:0000166);; Molecular Function: guanylate cyclase activity (GO:0004383);; Cellular Component: intracellular (GO:0005622);; Biological Process: cGMP biosynthetic process (GO:0006182);; Cellular Component: integral component of membrane (GO:0016021);; Biological Process: intracellular signal transduction (GO:0035556);;	--	--	[T]	Signal transduction mechanisms	Adenylate and Guanylate cyclase catalytic domain;; Nitrate and nitrite sensing;; Heme NO binding associated	--	T	Signal transduction mechanisms	PREDICTED: uncharacterized protein LOC100576683 [Apis mellifera]	molecular function: binding (GO:0005488);; molecular function: catalytic activity (GO:0003824);; cellular component: cell (GO:0005623);; cellular component: cell part (GO:0044464);; biological process: metabolic process (GO:0008152);; biological process: cellular process (GO:0009987);; biological process: single-organism process (GO:0044699);; cellular component: membrane (GO:0016020);; cellular …
		GB53002	1.61362e-06	-1.05141	down	4.87626e-08	-1.55194	down	[C]	Energy production and conversion	Biological Process: dicarboxylic acid transport (GO:0006835);; Cellular Component: integral component of membrane (GO:0016021);; Molecular Function: sodium:dicarboxylate symporter activity (GO:0017153);; Biological Process: transmembrane transport (GO:0055085);;	--	--	[E]	Amino acid transport and metabolism	Sodium:dicarboxylate symporter family	--	C	Energy production and conversion	PREDICTED: excitatory amino acid transporter isoform X4 [Apis mellifera]	biological process: single-organism process (GO:0044699);; biological process: localization (GO:0051179);; cellular component: membrane (GO:0016020);; cellular component: membrane part (GO:0044425);; molecular function: transporter activity (GO:0005215)
		GB45199	0.000153072	-1.05149	down	8.39005e-11	-1.2187	down	[IR]	Lipid transport and metabolism;; General function prediction only	Molecular Function: kinase activity (GO:0016301);; Biological Process: phosphorylation (GO:0016310);;	K04715|0|ame:408315|K04715 ceramide kinase [EC:2.7.1.138] | (RefSeq) ceramide kinase	Sphingolipid metabolism (ko00600)	[IT]	Lipid transport and metabolism;; Signal transduction mechanisms	Diacylglycerol kinase catalytic domain	Ceramide kinase OS=Arabidopsis thaliana OX=3702 GN=CERK PE=1 SV=1	I	Lipid transport and metabolism	PREDICTED: ceramide kinase isoform X3 [Apis mellifera]	molecular function: catalytic activity (GO:0003824);; biological process: metabolic process (GO:0008152);; biological process: cellular process (GO:0009987)
		GB41894	1.25327e-16	-1.05154	down	7.67049e-15	-1.63611	down	--	--	--	K19930|0|ame:411277|K19930 SRC kinase signaling inhibitor 1 | (RefSeq) uncharacterized LOC411277	--	--	--	Actin interacting protein 3	--	S	Function unknown	uncharacterized protein LOC100649948 isoform X16 [Bombus terrestris]	--
		GB40280	3.0562e-06	-1.05158	down	9.28555e-15	-1.99805	down	[C]	Energy production and conversion	Molecular Function: DNA binding (GO:0003677);; Molecular Function: biotin carboxylase activity (GO:0004075);; Molecular Function: pyruvate carboxylase activity (GO:0004736);; Molecular Function: ATP binding (GO:0005524);; Biological Process: pyruvate metabolic process (GO:0006090);; Biological Process: gluconeogenesis (GO:0006094);; Molecular Function: biotin binding (GO:0009374);; Molecular Func…	K01958|0|ame:412876|K01958 pyruvate carboxylase [EC:6.4.1.1] | (RefSeq) pyruvate carboxylase, mitochondrial	Citrate cycle (TCA cycle) (ko00020);; Pyruvate metabolism (ko00620);; Carbon metabolism (ko01200);; Biosynthesis of amino acids (ko01230)	[C]	Energy production and conversion	Carbamoyl-phosphate synthase L chain, ATP binding domain;; Conserved carboxylase domain;; Biotin carboxylase, N-terminal domain;; Biotin carboxylase C-terminal domain;; HMGL-like;; Biotin-requiring enzyme;; D-ala D-ala ligase C-terminus;; ATP-grasp domain;; Biotin-lipoyl like;; ATP-grasp domain	Biotin carboxylase 1, chloroplastic OS=Populus trichocarpa OX=3694 GN=POPTRDRAFT_831870 PE=2 SV=1	C	Energy production and conversion	PREDICTED: pyruvate carboxylase, mitochondrial isoform X1 [Apis mellifera]	molecular function: binding (GO:0005488);; molecular function: catalytic activity (GO:0003824);; biological process: metabolic process (GO:0008152);; biological process: cellular process (GO:0009987);; biological process: single-organism process (GO:0044699)
		GB47721	0.0127287	-1.05256	down	0.000171788	-1.39344	down	--	--	--	--	--	--	--	--	--	S	Function unknown	PREDICTED: uncharacterized protein LOC100576820 [Apis mellifera]	--
		GB49849	1.27799e-05	-1.05623	down	2.17426e-09	-1.74401	down	--	--	Cellular Component: cytoskeleton (GO:0005856);; Biological Process: actin cytoskeleton organization (GO:0030036);;	--	--	--	--	--	--	S	Function unknown	PREDICTED: uncharacterized protein LOC107999383 [Apis cerana]	cellular component: cell (GO:0005623);; cellular component: organelle (GO:0043226);; cellular component: cell part (GO:0044464);; biological process: cellular process (GO:0009987);; biological process: single-organism process (GO:0044699);; biological process: cellular component organization or biogenesis (GO:0071840)
		GB54777	0.0366765	-1.05673	down	0.000238192	-1.87768	down	[EF]	Amino acid transport and metabolism;; Nucleotide transport and metabolism	--	K11540|0|ame:410408|K11540 carbamoyl-phosphate synthase / aspartate carbamoyltransferase / dihydroorotase [EC:6.3.5.5 2.1.3.2 3.5.2.3] | (RefSeq) Cad; conserved ATPase domain protein	Pyrimidine metabolism (ko00240);; Alanine, aspartate and glutamate metabolism (ko00250)	[R]	General function prediction only	Carbamoyl-phosphate synthase L chain, ATP binding domain;; Carbamoyl-phosphate synthase small chain, CPSase domain;; Glutamine amidotransferase class-I;; Carbamoyl-phosphate synthetase large chain, oligomerisation domain;; ATP-grasp domain;; D-ala D-ala ligase C-terminus;; ATP-grasp domain;; MGS-like domain;; Peptidase C26	Carbamoyl-phosphate synthase large chain, chloroplastic OS=Arabidopsis thaliana OX=3702 GN=CARB PE=1 SV=1	F	Nucleotide transport and metabolism	PREDICTED: CAD protein [Apis mellifera]	--
		GB49957	2.18962e-07	-1.05687	down	6.73865e-29	-2.27579	down	[T]	Signal transduction mechanisms	Molecular Function: hydrolase activity (GO:0016787);;	K01128|0|ame:410577|K01128 sphingomyelin phosphodiesterase acid-like 3 [EC:3.1.4.-] | (RefSeq) acid sphingomyelinase-like phosphodiesterase 3a	--	[I]	Lipid transport and metabolism	Calcineurin-like phosphoesterase	--	S	Function unknown	PREDICTED: acid sphingomyelinase-like phosphodiesterase 3a isoform X1 [Apis mellifera]	molecular function: catalytic activity (GO:0003824)
		GB52464	1.20652e-08	-1.06026	down	1.86798e-13	-1.63316	down	--	--	Molecular Function: lipid transporter activity (GO:0005319);; Biological Process: lipid transport (GO:0006869);;	--	--	--	--	Lipoprotein amino terminal region	--	S	Function unknown	PREDICTED: uncharacterized protein LOC726793 [Apis mellifera]	molecular function: transporter activity (GO:0005215);; biological process: localization (GO:0051179);; biological process: single-organism process (GO:0044699)
		GB50817	8.16313e-08	-1.0606	down	8.30261e-07	-1.13902	down	--	--	Molecular Function: structural constituent of ribosome (GO:0003735);; Cellular Component: ribosome (GO:0005840);; Biological Process: translation (GO:0006412);;	K02883|2.69193e-120|ame:102654426|K02883 large subunit ribosomal protein L18e | (RefSeq) 60S ribosomal protein L18	Ribosome (ko03010)	[J]	Translation, ribosomal structure and biogenesis	Ribosomal protein 60S L18 and 50S L18e	60S ribosomal protein L18-2 OS=Arabidopsis thaliana OX=3702 GN=RPL18B PE=1 SV=2	J	Translation, ribosomal structure and biogenesis	PREDICTED: 60S ribosomal protein L18 [Apis mellifera]	molecular function: structural molecule activity (GO:0005198);; cellular component: cell (GO:0005623);; cellular component: macromolecular complex (GO:0032991);; cellular component: organelle (GO:0043226);; cellular component: cell part (GO:0044464);; biological process: metabolic process (GO:0008152);; biological process: cellular process (GO:0009987)
		GB53414	0.00609599	-1.06119	down	1.45879e-06	-1.28939	down	[T]	Signal transduction mechanisms	Molecular Function: protein serine/threonine kinase activity (GO:0004674);; Molecular Function: ATP binding (GO:0005524);; Biological Process: protein phosphorylation (GO:0006468);;	K08828|0|ame:409409|K08828 intestinal cell (MAK-like) kinase [EC:2.7.11.22] | (RefSeq) serine/threonine-protein kinase ICK	--	[T]	Signal transduction mechanisms	Protein kinase domain;; Protein tyrosine kinase	Cyclin-dependent kinase F-4 OS=Oryza sativa subsp. japonica OX=39947 GN=CDKF-4 PE=2 SV=1	T	Signal transduction mechanisms	PREDICTED: serine/threonine-protein kinase ICK isoform X1 [Apis mellifera]	molecular function: catalytic activity (GO:0003824);; biological process: metabolic process (GO:0008152);; biological process: cellular process (GO:0009987);; molecular function: binding (GO:0005488)
		GB55827	0.000168932	-1.06182	down	1.86173e-12	-1.65005	down	--	--	Molecular Function: structural constituent of ribosome (GO:0003735);; Cellular Component: ribosome (GO:0005840);; Biological Process: translation (GO:0006412);;	K02971|1.39084e-54|ame:551479|K02971 small subunit ribosomal protein S21e | (RefSeq) 40S ribosomal protein S21	Ribosome (ko03010)	[J]	Translation, ribosomal structure and biogenesis	Ribosomal protein S21e	40S ribosomal protein S21 OS=Cyanophora paradoxa OX=2762 GN=RPS21 PE=3 SV=1	J	Translation, ribosomal structure and biogenesis	PREDICTED: 40S ribosomal protein S21 [Apis mellifera]	molecular function: structural molecule activity (GO:0005198);; cellular component: cell (GO:0005623);; cellular component: macromolecular complex (GO:0032991);; cellular component: organelle (GO:0043226);; cellular component: cell part (GO:0044464);; biological process: metabolic process (GO:0008152);; biological process: cellular process (GO:0009987)
		GB52840	1.27934e-06	-1.06276	down	8.98855e-08	-1.29761	down	--	--	Molecular Function: G-protein coupled GABA receptor activity (GO:0004965);; Biological Process: G-protein coupled receptor signaling pathway (GO:0007186);; Cellular Component: integral component of membrane (GO:0016021);;	K08469|0|hst:105190537|K08469 G protein-coupled receptor 158 | (RefSeq) probable G-protein coupled receptor CG31760	--	[S]	Function unknown	7 transmembrane sweet-taste receptor of 3 GCPR	--	U	Intracellular trafficking, secretion, and vesicular transport	PREDICTED: LOW QUALITY PROTEIN: probable G-protein coupled receptor 158 [Apis mellifera]	molecular function: signal transducer activity (GO:0004871);; molecular function: molecular transducer activity (GO:0060089);; biological process: cellular process (GO:0009987);; biological process: signaling (GO:0023052);; biological process: single-organism process (GO:0044699);; biological process: response to stimulus (GO:0050896);; biological process: biological regulation (GO:0065007);; cel…
		GB50448	7.91368e-06	-1.06277	down	3.26169e-14	-1.70084	down	--	--	--	--	--	--	--	--	--	S	Function unknown	PREDICTED: uncharacterized serine-rich protein C215.13 [Apis mellifera]	--
		GB40678	3.15043e-05	-1.06593	down	0.000881534	-1.00749	down	[T]	Signal transduction mechanisms	--	--	--	--	--	Ankyrin repeats (3 copies);; Ankyrin repeat;; Ankyrin repeats (many copies);; Ankyrin repeat;; Ankyrin repeats (many copies)	ADP-ribosylation factor GTPase-activating protein AGD3 OS=Arabidopsis thaliana OX=3702 GN=AGD3 PE=1 SV=1	S	Function unknown	PREDICTED: mucin-19 [Apis mellifera]	--
		GB48029	6.9444e-06	-1.06746	down	2.39503e-18	-2.22819	down	--	--	Cellular Component: integral component of membrane (GO:0016021);; Biological Process: transmembrane transport (GO:0055085);;	K15109|0|ame:725922|K15109 solute carrier family 25 (mitochondrial carnitine/acylcarnitine transporter), member 20/29 | (RefSeq) GB18512; mitochondrial basic amino acids transporter-like	--	[C]	Energy production and conversion	Mitochondrial carrier protein	Mitochondrial carnitine/acylcarnitine carrier-like protein OS=Arabidopsis thaliana OX=3702 GN=BOU PE=1 SV=1	S	Function unknown	PREDICTED: mitochondrial basic amino acids transporter-like isoform X1 [Apis mellifera]	cellular component: membrane (GO:0016020);; cellular component: membrane part (GO:0044425);; biological process: localization (GO:0051179)
		GB42858	1.28154e-06	-1.06805	down	9.96612e-16	-1.99628	down	--	--	Cellular Component: integral component of membrane (GO:0016021);;	--	--	--	--	--	--	S	Function unknown	PREDICTED: uncharacterized protein LOC409016 [Apis mellifera]	cellular component: membrane (GO:0016020);; cellular component: membrane part (GO:0044425)
		GB41946	2.14665e-06	-1.06863	down	2.53342e-13	-1.46651	down	--	--	Cellular Component: extracellular region (GO:0005576);; Biological Process: chitin metabolic process (GO:0006030);; Molecular Function: chitin binding (GO:0008061);;	--	--	--	--	Chitin binding Peritrophin-A domain	--	S	Function unknown	cuticular protein analogous to peritrophins 3-D precursor [Apis mellifera]	cellular component: extracellular region (GO:0005576);; biological process: metabolic process (GO:0008152);; molecular function: binding (GO:0005488)
		GB40908	2.73528e-11	-1.07037	down	9.23917e-18	-1.64348	down	--	--	Molecular Function: calcium ion binding (GO:0005509);;	--	--	[O]	Posttranslational modification, protein turnover, chaperones	Laminin G domain;; Laminin G domain;; EGF-like domain	--	S	Function unknown	PREDICTED: pikachurin [Apis mellifera]	molecular function: binding (GO:0005488)
		GB41735	0.011657	-1.07126	down	1.50732e-05	-1.52239	down	--	--	Molecular Function: copper ion binding (GO:0005507);; Cellular Component: integral component of membrane (GO:0016021);; Molecular Function: oxidoreductase activity, acting on paired donors, with incorporation or reduction of molecular oxygen, reduced ascorbate as one donor, and incorporation of one atom of oxygen (GO:0016715);; Biological Process: oxidation-reduction process (GO:0055114);;	--	--	[E]	Amino acid transport and metabolism	Copper type II ascorbate-dependent monooxygenase, C-terminal domain;; Copper type II ascorbate-dependent monooxygenase, N-terminal domain;; DOMON domain	--	S	Function unknown	PREDICTED: MOXD1 homolog 1 [Habropoda laboriosa]	molecular function: binding (GO:0005488);; cellular component: membrane (GO:0016020);; cellular component: membrane part (GO:0044425);; molecular function: catalytic activity (GO:0003824);; biological process: metabolic process (GO:0008152);; biological process: single-organism process (GO:0044699)
		GB50099	2.98035e-09	-1.07483	down	2.41959e-13	-2.01787	down	--	--	--	--	--	--	--	LIM domain	LIM domain-containing protein PLIM2c OS=Arabidopsis thaliana OX=3702 GN=PLIM2C PE=1 SV=1	S	Function unknown	PREDICTED: xin actin-binding repeat-containing protein 2 isoform X1 [Megachile rotundata]	--
		Apis_mellifera_newGene_8627	0.0243234	-1.07662	down	0.00251083	-1.508	down	--	--	--	--	--	--	--	--	--	--	--	--	--
		GB56032	2.32164e-05	-1.07666	down	3.30239e-22	-1.50875	down	--	--	Biological Process: signal transduction (GO:0007165);; Cellular Component: integral component of membrane (GO:0016021);;	K07521|0|soc:105196654|K07521 netrin receptor unc-5 | (RefSeq) netrin receptor UNC5C-like	--	[T]	Signal transduction mechanisms	ZU5 domain;; Death domain;; Immunoglobulin domain;; Thrombospondin type 1 domain;; Immunoglobulin I-set domain;; UPA domain;; Immunoglobulin domain;; Immunoglobulin domain;; Immunoglobulin V-set domain	--	U	Intracellular trafficking, secretion, and vesicular transport	PREDICTED: netrin receptor UNC5B-like isoform X1 [Apis mellifera]	biological process: cellular process (GO:0009987);; biological process: biological regulation (GO:0065007);; cellular component: membrane (GO:0016020);; cellular component: membrane part (GO:0044425)
		GB43112	8.7395e-10	-1.07887	down	7.53017e-26	-2.03963	down	--	--	--	--	--	--	--	--	--	S	Function unknown	PREDICTED: glycine-rich cell wall structural protein 1.8-like isoform X1 [Apis mellifera]	--
		GB53531	1.18487e-08	-1.07932	down	1.90785e-11	-1.28424	down	--	--	Molecular Function: metalloendopeptidase activity (GO:0004222);; Cellular Component: proteinaceous extracellular matrix (GO:0005578);; Biological Process: proteolysis (GO:0006508);; Biological Process: integrin-mediated signaling pathway (GO:0007229);; Molecular Function: zinc ion binding (GO:0008270);;	--	--	[O]	Posttranslational modification, protein turnover, chaperones	Reprolysin family propeptide;; Reprolysin (M12B) family zinc metalloprotease;; ADAM-TS Spacer 1;; Metallo-peptidase family M12;; Thrombospondin type 1 domain;; Metallo-peptidase family M12B Reprolysin-like;; Metallo-peptidase family M12B Reprolysin-like;; Metallo-peptidase family M12B Reprolysin-like	--	S	Function unknown	PREDICTED: A disintegrin and metalloproteinase with thrombospondin motifs 7-like isoform X2 [Apis mellifera]	molecular function: catalytic activity (GO:0003824);; biological process: metabolic process (GO:0008152);; cellular component: extracellular region (GO:0005576);; cellular component: extracellular region part (GO:0044421);; biological process: cellular process (GO:0009987);; biological process: signaling (GO:0023052);; biological process: single-organism process (GO:0044699);; biological process:…
		GB51797	4.87348e-10	-1.07952	down	8.65027e-15	-1.69704	down	--	--	Molecular Function: GTP binding (GO:0005525);; Cellular Component: intracellular (GO:0005622);; Biological Process: small GTPase mediated signal transduction (GO:0007264);; Cellular Component: membrane (GO:0016020);;	K07918|0|ame:726887|K07918 Ras-related protein Rab-32 | (RefSeq) ras-related protein Rab-32	--	--	--	--	--	S	Function unknown	PREDICTED: ras and EF-hand domain-containing protein homolog isoform X1 [Apis mellifera]	molecular function: binding (GO:0005488);; cellular component: cell (GO:0005623);; cellular component: cell part (GO:0044464);; biological process: cellular process (GO:0009987);; biological process: signaling (GO:0023052);; biological process: single-organism process (GO:0044699);; biological process: response to stimulus (GO:0050896);; biological process: biological regulation (GO:0065007);; ce…
		GB55791	1.43996e-10	-1.07972	down	2.04613e-15	-1.94955	down	--	--	Molecular Function: Rho guanyl-nucleotide exchange factor activity (GO:0005089);; Molecular Function: GTPase activator activity (GO:0005096);; Biological Process: regulation of Rho protein signal transduction (GO:0035023);; Biological Process: positive regulation of GTPase activity (GO:0043547);;	K20641|0|ame:410044|K20641 Rho GTPase-activating protein 20 | (RefSeq) rho GTPase-activating protein 20-like	--	[T]	Signal transduction mechanisms	RhoGAP domain	Uncharacterized Rho GTPase-activating protein At5g61530 OS=Arabidopsis thaliana OX=3702 GN=At5g61530 PE=1 SV=2	S	Function unknown	PREDICTED: rho GTPase-activating protein 20-like isoform X3 [Apis mellifera]	molecular function: molecular function regulator (GO:0098772);; biological process: biological regulation (GO:0065007)
		GB53017	0.00245093	-1.0802	down	4.12759e-11	-2.05608	down	--	--	Molecular Function: growth factor activity (GO:0008083);; Cellular Component: membrane (GO:0016020);;	--	--	--	--	--	--	S	Function unknown	Vascular endothelial growth factor [Apis cerana cerana]	molecular function: binding (GO:0005488);; cellular component: membrane (GO:0016020)
		GB44551	1.29656e-06	-1.08036	down	1.45386e-13	-1.79435	down	--	--	Cellular Component: integral component of membrane (GO:0016021);;	--	--	[R]	General function prediction only	Immunoglobulin domain;; Immunoglobulin domain;; Immunoglobulin I-set domain;; Immunoglobulin domain;; CD80-like C2-set immunoglobulin domain;; Immunoglobulin V-set domain;; Izumo-like Immunoglobulin domain	--	U	Intracellular trafficking, secretion, and vesicular transport	PREDICTED: hemicentin-1-like isoform X1 [Apis mellifera]	cellular component: membrane (GO:0016020);; cellular component: membrane part (GO:0044425)
		GB43618	9.92727e-17	-1.08056	down	6.76366e-46	-1.84214	down	[C]	Energy production and conversion	Molecular Function: aconitate hydratase activity (GO:0003994);; Cellular Component: mitochondrion (GO:0005739);; Biological Process: tricarboxylic acid cycle (GO:0006099);; Molecular Function: metal ion binding (GO:0046872);; Molecular Function: 4 iron, 4 sulfur cluster binding (GO:0051539);;	K01681|0|ame:408446|K01681 aconitate hydratase [EC:4.2.1.3] | (RefSeq) GB12488; probable aconitate hydratase, mitochondrial	Citrate cycle (TCA cycle) (ko00020);; Glyoxylate and dicarboxylate metabolism (ko00630);; Carbon metabolism (ko01200);; 2-Oxocarboxylic acid metabolism (ko01210);; Biosynthesis of amino acids (ko01230)	[CE]	Energy production and conversion;; Amino acid transport and metabolism	Aconitase family (aconitate hydratase);; Aconitase C-terminal domain	Aconitate hydratase, mitochondrial OS=Gracilaria gracilis OX=2777 PE=3 SV=1	C	Energy production and conversion	PREDICTED: probable aconitate hydratase, mitochondrial isoform X1 [Apis mellifera]	molecular function: catalytic activity (GO:0003824);; cellular component: cell (GO:0005623);; cellular component: organelle (GO:0043226);; cellular component: cell part (GO:0044464);; biological process: metabolic process (GO:0008152);; biological process: cellular process (GO:0009987);; biological process: single-organism process (GO:0044699);; molecular function: binding (GO:0005488)
		GB42762	4.47332e-13	-1.08075	down	8.69017e-20	-1.77515	down	--	--	--	K13804|0|ame:409020|K13804 inactivation no afterpotential D protein | (RefSeq) inaD; uncharacterized LOC409020	Phototransduction - fly (ko04745)	[S]	Function unknown	PDZ domain (Also known as DHR or GLGF);; PDZ domain	--	S	Function unknown	PREDICTED: uncharacterized protein LOC409020 [Apis mellifera]	--
		GB52976	6.12342e-12	-1.0841	down	8.50371e-32	-1.29931	down	--	--	Cellular Component: nucleosome (GO:0000786);; Molecular Function: DNA binding (GO:0003677);; Cellular Component: nucleus (GO:0005634);; Molecular Function: protein heterodimerization activity (GO:0046982);;	K11251|1.12986e-63|soc:105198594|K11251 histone H2A | (RefSeq) histone H2A-like	--	[B]	Chromatin structure and dynamics	C-terminus of histone H2A;; Core histone H2A/H2B/H3/H4;; Histone-like transcription factor (CBF/NF-Y) and archaeal histone	Probable histone H2A.7 OS=Arabidopsis thaliana OX=3702 GN=At5g59870 PE=1 SV=1	B	Chromatin structure and dynamics	PREDICTED: histone H2A-like [Solenopsis invicta]	cellular component: cell (GO:0005623);; cellular component: macromolecular complex (GO:0032991);; cellular component: organelle (GO:0043226);; cellular component: organelle part (GO:0044422);; cellular component: cell part (GO:0044464);; molecular function: binding (GO:0005488)
		GB52446	0.000183341	-1.08513	down	3.7639e-06	-1.07478	down	--	--	Cellular Component: integral component of membrane (GO:0016021);;	--	--	--	--	DM4/DM12 family	--	S	Function unknown	PREDICTED: uncharacterized protein LOC726987 [Apis mellifera]	cellular component: membrane (GO:0016020);; cellular component: membrane part (GO:0044425)
		GB53014	3.361e-10	-1.08546	down	4.64093e-23	-1.47794	down	--	--	Cellular Component: integral component of membrane (GO:0016021);;	--	--	[T]	Signal transduction mechanisms	CD36 family	--	U	Intracellular trafficking, secretion, and vesicular transport	PREDICTED: protein croquemort [Apis mellifera]	cellular component: membrane (GO:0016020);; cellular component: membrane part (GO:0044425)
		GB52465	0.00106866	-1.08596	down	2.30558e-13	-1.68825	down	--	--	Molecular Function: lipid transporter activity (GO:0005319);; Biological Process: lipid transport (GO:0006869);;	--	--	--	--	Lipoprotein amino terminal region	--	--	--	PREDICTED: vitellogenin-like [Apis mellifera]	molecular function: transporter activity (GO:0005215);; biological process: localization (GO:0051179);; biological process: single-organism process (GO:0044699)
		GB46342	1.57688e-06	-1.08601	down	2.67456e-06	-1.23678	down	--	--	Molecular Function: metalloendopeptidase activity (GO:0004222);; Biological Process: proteolysis (GO:0006508);; Biological Process: integrin-mediated signaling pathway (GO:0007229);; Molecular Function: zinc ion binding (GO:0008270);; Cellular Component: integral component of membrane (GO:0016021);;	--	--	[W]	Extracellular structures	Metallo-peptidase family M12B Reprolysin-like;; Disintegrin;; Metallo-peptidase family M12;; Reprolysin family propeptide;; Metallo-peptidase family M12B Reprolysin-like;; Metallo-peptidase family M12B Reprolysin-like	--	O	Posttranslational modification, protein turnover, chaperones	PREDICTED: disintegrin and metalloproteinase domain-containing protein 10-like [Apis mellifera]	molecular function: catalytic activity (GO:0003824);; biological process: metabolic process (GO:0008152);; biological process: cellular process (GO:0009987);; biological process: signaling (GO:0023052);; biological process: single-organism process (GO:0044699);; biological process: response to stimulus (GO:0050896);; biological process: biological regulation (GO:0065007);; molecular function: bin…
		Apis_mellifera_newGene_8929	0.0049312	-1.08706	down	0.000449143	-1.2208	down	--	--	--	--	--	--	--	--	--	--	--	--	--
		GB49872	3.98493e-20	-1.08831	down	2.00568e-20	-1.9512	down	--	--	--	--	--	[Z]	Cytoskeleton	Talin, middle domain;; Vinculin Binding Site;; FERM central domain;; I/LWEQ domain;; PTB domain (IRS-1 type)	--	S	Function unknown	PREDICTED: talin-2 isoform X4 [Apis cerana]	--
		GB48940	1.07381e-15	-1.08887	down	9.65642e-46	-1.58122	down	--	--	Molecular Function: actin binding (GO:0003779);; Biological Process: cytoskeleton organization (GO:0007010);; Molecular Function: zinc ion binding (GO:0008270);;	K07520|0|ame:726349|K07520 actin-binding LIM protein | (RefSeq) actin-binding LIM protein 2	--	[TZ]	Signal transduction mechanisms;; Cytoskeleton	LIM domain;; Villin headpiece domain	--	S	Function unknown	PREDICTED: actin-binding LIM protein 2 isoform X11 [Eufriesea mexicana]	molecular function: binding (GO:0005488);; biological process: cellular process (GO:0009987);; biological process: cellular component organization or biogenesis (GO:0071840)
		GB50516	1.16057e-16	-1.09002	down	8.49417e-37	-1.38732	down	--	--	--	--	--	[RT]	General function prediction only;; Signal transduction mechanisms	p25-alpha	--	S	Function unknown	PREDICTED: TPPP family protein CG45057 [Apis mellifera]	--
		GB52002	2.35051e-10	-1.0927	down	7.71013e-22	-1.75295	down	--	--	Molecular Function: calcium ion binding (GO:0005509);;	K06254|0|ame:408393|K06254 agrin | (RefSeq) agrin-like	ECM-receptor interaction (ko04512)	[O]	Posttranslational modification, protein turnover, chaperones	Kazal-type serine protease inhibitor domain;; Laminin G domain;; Laminin G domain;; Kazal-type serine protease inhibitor domain;; Laminin EGF domain;; EGF-like domain;; Concanavalin A-like lectin/glucanases superfamily	--	O	Posttranslational modification, protein turnover, chaperones	PREDICTED: agrin-like isoform X1 [Apis mellifera]	molecular function: binding (GO:0005488)
		GB40817	0.0134496	-1.09454	down	0.00229608	-1.62157	down	--	--	--	--	--	--	--	--	--	--	--	--	--
		GB53931	4.94479e-09	-1.09526	down	9.00629e-08	-1.27555	down	--	--	--	K05637|0|ame:410775|K05637 laminin, alpha 1/2 | (RefSeq) laminin subunit alpha-1	ECM-receptor interaction (ko04512)	[W]	Extracellular structures	Laminin G domain;; Laminin G domain;; Laminin EGF domain;; Laminin B (Domain IV);; Concanavalin A-like lectin/glucanases superfamily	--	S	Function unknown	PREDICTED: laminin subunit alpha-2-like isoform X1 [Apis cerana]	--
		GB45023	0.00497855	-1.09571	down	3.01636e-18	-1.29853	down	--	--	Molecular Function: transporter activity (GO:0005215);; Cellular Component: intracellular (GO:0005622);; Biological Process: transport (GO:0006810);;	--	--	[I]	Lipid transport and metabolism	CRAL/TRIO domain	Patellin-3 OS=Arabidopsis thaliana OX=3702 GN=PATL3 PE=1 SV=2	S	Function unknown	PREDICTED: alpha-tocopherol transfer protein-like isoform X3 [Apis mellifera]	molecular function: transporter activity (GO:0005215);; cellular component: cell (GO:0005623);; cellular component: cell part (GO:0044464);; biological process: localization (GO:0051179)
		Apis_mellifera_newGene_5000	0.00613876	-1.09574	down	0.000879908	-1.5089	down	--	--	Molecular Function: DNA binding (GO:0003677);; Cellular Component: nucleus (GO:0005634);; Biological Process: regulation of transcription, DNA-templated (GO:0006355);; Biological Process: multicellular organism development (GO:0007275);;	--	--	[K]	Transcription	HMG (high mobility group) box;; HMG-box domain	Transcription factor Sox-6 OS=Xenopus tropicalis OX=8364 GN=sox6 PE=2 SV=1	B	Chromatin structure and dynamics	PREDICTED: transcription factor SOX-5, partial [Buceros rhinoceros silvestris]	molecular function: binding (GO:0005488);; cellular component: cell (GO:0005623);; cellular component: organelle (GO:0043226);; cellular component: cell part (GO:0044464);; biological process: biological regulation (GO:0065007);; biological process: multicellular organismal process (GO:0032501);; biological process: developmental process (GO:0032502);; biological process: single-organism process …
		GB47425	0.0322692	-1.09787	down	0.00194735	-1.2357	down	--	--	--	--	--	--	--	--	--	S	Function unknown	PREDICTED: mucin-5AC isoform X3 [Apis mellifera]	--
		GB41720	6.22716e-10	-1.09861	down	1.73671e-09	-1.08426	down	--	--	--	--	--	--	--	--	--	S	Function unknown	PREDICTED: uncharacterized protein LOC727121 [Apis mellifera]	--
		GB44158	9.60745e-12	-1.09879	down	2.1255e-26	-1.99733	down	[S]	Function unknown	Cellular Component: integral component of membrane (GO:0016021);;	--	--	[T]	Signal transduction mechanisms	Immunoglobulin domain;; Immunoglobulin I-set domain;; Immunoglobulin domain;; Immunoglobulin domain;; Immunoglobulin V-set domain;; Izumo-like Immunoglobulin domain;; CD80-like C2-set immunoglobulin domain;; CD47 immunoglobulin-like domain;; Ig-like domain on T-cell surface glycoprotein CD3 epsilon chain;; Immunoglobulin C1-set domain;; T-cell surface glycoprotein CD3 delta chain	--	S	Function unknown	Down syndrome cell adhesion molecule-like protein Dscam2 [Dufourea novaeangliae]	cellular component: membrane (GO:0016020);; cellular component: membrane part (GO:0044425)
		GB53815	3.93714e-10	-1.09922	down	3.26177e-21	-1.90045	down	[K]	Transcription	Cellular Component: integral component of membrane (GO:0016021);;	--	--	[R]	General function prediction only	Leucine rich repeat;; Leucine Rich repeats (2 copies);; Leucine rich repeats (6 copies);; Leucine-rich repeat;; Leucine Rich repeat;; Leucine Rich Repeat	Systemin receptor SR160 OS=Solanum peruvianum OX=4082 PE=1 SV=1	S	Function unknown	PREDICTED: amphoterin-induced protein 2-like [Apis mellifera]	cellular component: membrane (GO:0016020);; cellular component: membrane part (GO:0044425)
		GB44254	0.0299507	-1.1	down	9.4721e-05	-1.36414	down	--	--	Biological Process: cell cycle arrest (GO:0007050);;	--	--	[Z]	Cytoskeleton	Growth-Arrest-Specific Protein 2 Domain	--	Z	Cytoskeleton	PREDICTED: uncharacterized protein LOC411586 isoform X1 [Apis mellifera]	biological process: cellular process (GO:0009987);; biological process: single-organism process (GO:0044699);; biological process: biological regulation (GO:0065007)
		GB55469	2.4416e-09	-1.10121	down	1.02009e-18	-2.08271	down	--	--	Cellular Component: integral component of membrane (GO:0016021);;	--	--	[S]	Function unknown	Lipoma HMGIC fusion partner-like protein	--	U	Intracellular trafficking, secretion, and vesicular transport	PREDICTED: lipoma HMGIC fusion partner-like isoform X1 [Apis mellifera]	cellular component: membrane (GO:0016020);; cellular component: membrane part (GO:0044425)
		GB50158	8.81168e-08	-1.10315	down	3.08675e-08	-1.1484	down	[J]	Translation, ribosomal structure and biogenesis	Molecular Function: structural constituent of ribosome (GO:0003735);; Cellular Component: ribosome (GO:0005840);; Biological Process: translation (GO:0006412);;	K02930|0|ame:408526|K02930 large subunit ribosomal protein L4e | (RefSeq) RpL4; 60S ribosomal protein L4	Ribosome (ko03010)	[A]	RNA processing and modification	Ribosomal protein L4/L1 family;; 60S ribosomal protein L4 C-terminal domain	60S ribosomal protein L4-1 OS=Arabidopsis thaliana OX=3702 GN=RPL4A PE=1 SV=1	J	Translation, ribosomal structure and biogenesis	PREDICTED: 60S ribosomal protein L4 [Apis mellifera]	molecular function: structural molecule activity (GO:0005198);; cellular component: cell (GO:0005623);; cellular component: macromolecular complex (GO:0032991);; cellular component: organelle (GO:0043226);; cellular component: cell part (GO:0044464);; biological process: metabolic process (GO:0008152);; biological process: cellular process (GO:0009987)
		GB42894	4.31401e-06	-1.10324	down	2.7038e-19	-1.99921	down	--	--	--	K04512|0|ame:409001|K04512 dishevelled associated activator of morphogenesis | (RefSeq) DAAM; disheveled-associated activator of morphogenesis 1	Wnt signaling pathway (ko04310)	[TZ]	Signal transduction mechanisms;; Cytoskeleton	Formin Homology 2 Domain;; Diaphanous FH3 Domain;; Diaphanous GTPase-binding Domain	Formin-like protein 6 OS=Oryza sativa subsp. japonica OX=39947 GN=FH6 PE=2 SV=2	S	Function unknown	PREDICTED: disheveled-associated activator of morphogenesis 1-like isoform X2 [Apis dorsata]	--
		GB44507	9.0066e-09	-1.10414	down	5.70166e-06	-1.30491	down	[R]	General function prediction only	--	--	--	[R]	General function prediction only	Anaphase-promoting complex subunit 4 WD40 domain;; WD domain, G-beta repeat	Katanin p80 WD40 repeat-containing subunit B1 homolog OS=Arabidopsis thaliana OX=3702 GN=At5g23430 PE=2 SV=3	S	Function unknown	PREDICTED: WD repeat-containing protein 20 isoform X1 [Apis mellifera]	--
		GB44968	0.000969771	-1.10452	down	9.01599e-22	-1.85133	down	[E]	Amino acid transport and metabolism	Molecular Function: G-protein coupled receptor activity (GO:0004930);; Cellular Component: plasma membrane (GO:0005886);; Biological Process: G-protein coupled receptor signaling pathway (GO:0007186);; Cellular Component: integral component of membrane (GO:0016021);;	K04605|0|ame:406151|K04605 metabotropic glutamate receptor 2/3 | (RefSeq) mGlutR1, GB18621, Glura, mGlutR; metabotropic glutamate receptor 1	Neuroactive ligand-receptor interaction (ko04080)	[PT]	Inorganic ion transport and metabolism;; Signal transduction mechanisms	Receptor family ligand binding region;; 7 transmembrane sweet-taste receptor of 3 GCPR;; Periplasmic binding protein;; Nine Cysteines Domain of family 3 GPCR	--	U	Intracellular trafficking, secretion, and vesicular transport	PREDICTED: metabotropic glutamate receptor 1 isoform X1 [Apis mellifera]	molecular function: signal transducer activity (GO:0004871);; molecular function: molecular transducer activity (GO:0060089);; biological process: cellular process (GO:0009987);; biological process: signaling (GO:0023052);; biological process: single-organism process (GO:0044699);; biological process: response to stimulus (GO:0050896);; biological process: biological regulation (GO:0065007);; cel…
		GB43885	5.03375e-05	-1.105	down	0.000961046	-1.04192	down	--	--	Molecular Function: nucleotide binding (GO:0000166);;	K14313|0|ame:412835|K14313 nuclear pore complex protein Nup53 | (RefSeq) GB17449; uncharacterized LOC412835	RNA transport (ko03013)	--	--	Immunoglobulin domain;; Immunoglobulin domain;; Immunoglobulin V-set domain;; Immunoglobulin I-set domain;; Immunoglobulin domain;; CD80-like C2-set immunoglobulin domain	--	S	Function unknown	PREDICTED: cell adhesion molecule 2-like [Apis cerana]	molecular function: binding (GO:0005488)
		GB48109	0.000339769	-1.10562	down	0.000416339	-1.18922	down	[E]	Amino acid transport and metabolism	Molecular Function: serine-type carboxypeptidase activity (GO:0004185);; Biological Process: proteolysis (GO:0006508);;	K09646|0|ame:409162|K09646 serine carboxypeptidase 1 [EC:3.4.16.-] | (RefSeq) GB11273; retinoid-inducible serine carboxypeptidase-like	--	[O]	Posttranslational modification, protein turnover, chaperones	Serine carboxypeptidase	Serine carboxypeptidase-like 51 OS=Arabidopsis thaliana OX=3702 GN=SCPL51 PE=2 SV=2	E	Amino acid transport and metabolism	PREDICTED: retinoid-inducible serine carboxypeptidase-like isoform X1 [Apis mellifera]	molecular function: catalytic activity (GO:0003824);; biological process: metabolic process (GO:0008152)
		GB53420	8.49569e-05	-1.10573	down	8.00222e-13	-1.96334	down	--	--	Cellular Component: integral component of membrane (GO:0016021);;	--	--	--	--	--	--	S	Function unknown	PREDICTED: uncharacterized protein LOC100576355 isoform X2 [Apis mellifera]	cellular component: membrane (GO:0016020);; cellular component: membrane part (GO:0044425)
		GB50423	1.22141e-07	-1.10708	down	5.43754e-09	-1.26663	down	--	--	--	--	--	--	--	Leucine rich repeat;; Leucine Rich repeats (2 copies)	--	S	Function unknown	PREDICTED: uncharacterized protein LOC408807 [Apis mellifera]	--
		GB55796	0.0137187	-1.10734	down	5.73335e-05	-1.61563	down	--	--	--	--	--	--	--	--	--	--	--	--	--
		GB53782	2.80212e-06	-1.10974	down	3.09995e-09	-1.46655	down	--	--	Cellular Component: integral component of membrane (GO:0016021);;	K17338|2.79519e-135|ame:408942|K17338 receptor expression-enhancing protein 1/2/3/4 | (RefSeq) uncharacterized protein T19C3.4	--	[V]	Defense mechanisms	TB2/DP1, HVA22 family	HVA22-like protein h OS=Arabidopsis thaliana OX=3702 GN=HVA22H PE=2 SV=2	U	Intracellular trafficking, secretion, and vesicular transport	Receptor expression-enhancing protein 1 [Eufriesea mexicana]	cellular component: membrane (GO:0016020);; cellular component: membrane part (GO:0044425)
		GB49778	8.01157e-10	-1.10975	down	1.5099e-17	-1.90391	down	--	--	Cellular Component: integral component of membrane (GO:0016021);;	--	--	[T]	Signal transduction mechanisms	Immunoglobulin domain;; Immunoglobulin I-set domain;; Immunoglobulin domain;; CD80-like C2-set immunoglobulin domain;; Immunoglobulin domain;; Immunoglobulin V-set domain;; Marek's disease glycoprotein A;; Immunoglobulin C1-set domain	--	S	Function unknown	PREDICTED: irregular chiasm C-roughest protein-like isoform X1 [Apis mellifera]	cellular component: membrane (GO:0016020);; cellular component: membrane part (GO:0044425)
		GB41606	2.21759e-10	-1.11127	down	5.88372e-28	-1.72581	down	--	--	Molecular Function: zinc ion binding (GO:0008270);; Molecular Function: kinase activity (GO:0016301);; Biological Process: phosphorylation (GO:0016310);;	K04404|0|ame:726947|K04404 TAK1-binding protein 2 | (RefSeq) Tab; TGF-beta-activated kinase 1 and MAP3K7-binding protein 3	MAPK signaling pathway - fly (ko04013);; Apoptosis - fly (ko04214)	--	--	--	--	U	Intracellular trafficking, secretion, and vesicular transport	PREDICTED: TGF-beta-activated kinase 1 and MAP3K7-binding protein 3 isoform X1 [Apis mellifera]	molecular function: binding (GO:0005488);; molecular function: catalytic activity (GO:0003824);; biological process: metabolic process (GO:0008152);; biological process: cellular process (GO:0009987)
		GB47736	0.000292392	-1.11137	down	1.21681e-11	-1.66467	down	[C]	Energy production and conversion	Molecular Function: alkylglycerone-phosphate synthase activity (GO:0008609);; Biological Process: lipid biosynthetic process (GO:0008610);; Molecular Function: oxidoreductase activity, acting on CH-OH group of donors (GO:0016614);; Molecular Function: flavin adenine dinucleotide binding (GO:0050660);; Biological Process: oxidation-reduction process (GO:0055114);;	K00803|0|ame:725343|K00803 alkyldihydroxyacetonephosphate synthase [EC:2.5.1.26] | (RefSeq) alkyldihydroxyacetonephosphate synthase	Ether lipid metabolism (ko00565);; Peroxisome (ko04146)	[R]	General function prediction only	FAD linked oxidases, C-terminal domain;; FAD binding domain	D-lactate dehydrogenase [cytochrome], mitochondrial OS=Arabidopsis thaliana OX=3702 GN=DLD PE=1 SV=1	C	Energy production and conversion	PREDICTED: alkyldihydroxyacetonephosphate synthase [Apis mellifera]	molecular function: catalytic activity (GO:0003824);; biological process: metabolic process (GO:0008152);; biological process: single-organism process (GO:0044699);; molecular function: binding (GO:0005488)
		GB50178	0.00774098	-1.11156	down	0.0067415	-1.23113	down	--	--	--	--	--	--	--	Domain of unknown function (DUF4821);; Pyridine nucleotide-disulphide oxidoreductase	Cilia- and flagella-associated protein 61 OS=Chlamydomonas reinhardtii OX=3055 GN=CFAP61 PE=1 SV=1	S	Function unknown	PREDICTED: LOW QUALITY PROTEIN: cilia- and flagella-associated protein 61-like [Apis mellifera]	--
		GB42145	5.22377e-05	-1.1171	down	9.16587e-05	-1.36623	down	--	--	--	K10693|0|soc:105208052|K10693 E3 ubiquitin-protein ligase MYCBP2 [EC:2.3.2.27] | (RefSeq) E3 ubiquitin-protein ligase MYCBP2-like	--	[T]	Signal transduction mechanisms	PHR domain;; Regulator of chromosome condensation (RCC1) repeat;; Regulator of chromosome condensation (RCC1) repeat	--	O	Posttranslational modification, protein turnover, chaperones	PREDICTED: E3 ubiquitin-protein ligase MYCBP2 isoform X2 [Apis cerana]	--
		GB43087	1.29052e-13	-1.1172	down	2.94894e-37	-1.98091	down	--	--	Cellular Component: integral component of membrane (GO:0016021);;	--	--	[T]	Signal transduction mechanisms	CUB domain;; Low-density lipoprotein receptor domain class A	--	S	Function unknown	PREDICTED: uncharacterized protein LOC410282 [Apis mellifera]	cellular component: membrane (GO:0016020);; cellular component: membrane part (GO:0044425)
		GB55224	9.46467e-06	-1.11739	down	3.78166e-10	-1.2102	down	--	--	--	--	--	--	--	Twisted gastrulation (Tsg) protein conserved region	--	S	Function unknown	PREDICTED: twisted gastrulation protein homolog 1-A isoform X1 [Apis mellifera]	--
		GB52082	4.86039e-11	-1.11763	down	2.90899e-17	-1.19214	down	--	--	Biological Process: lipid metabolic process (GO:0006629);; Cellular Component: integral component of membrane (GO:0016021);; Molecular Function: hydrolase activity (GO:0016787);;	K13806|0|ame:413224|K13806 sn1-specific diacylglycerol lipase [EC:3.1.1.-] | (RefSeq) inaE; sn1-specific diacylglycerol lipase alpha	Phototransduction - fly (ko04745)	[IOT]	Lipid transport and metabolism;; Posttranslational modification, protein turnover, chaperones;; Signal transduction mechanisms	Lipase (class 3)	--	S	Function unknown	Sn1-specific diacylglycerol lipase alpha [Melipona quadrifasciata]	biological process: metabolic process (GO:0008152);; biological process: single-organism process (GO:0044699);; cellular component: membrane (GO:0016020);; cellular component: membrane part (GO:0044425);; molecular function: catalytic activity (GO:0003824)
		GB45658	0.00942452	-1.11764	down	1.00713e-11	-1.57586	down	--	--	--	K10185|0|ame:726654|K10185 T-box protein 20 | (RefSeq) T-box protein H15-like	--	[K]	Transcription	T-box	--	K	Transcription	PREDICTED: T-box protein H15-like [Apis mellifera]	--
		Apis_mellifera_newGene_8786	0.00363297	-1.11771	down	7.40787e-05	-1.68006	down	--	--	--	--	--	--	--	--	--	--	--	--	--
		GB47799	8.31986e-13	-1.11782	down	7.56933e-10	-1.44298	down	--	--	Molecular Function: DNA binding (GO:0003677);; Cellular Component: nucleus (GO:0005634);; Biological Process: regulation of transcription, DNA-templated (GO:0006355);; Molecular Function: protein dimerization activity (GO:0046983);;	K09090|2.07652e-172|ame:410468|K09090 hairy and enhancer of split, invertebrate | (RefSeq) h; protein hairy	--	[K]	Transcription	Helix-loop-helix DNA-binding domain;; Hairy Orange	--	K	Transcription	PREDICTED: protein hairy isoform X1 [Apis mellifera]	molecular function: binding (GO:0005488);; cellular component: cell (GO:0005623);; cellular component: organelle (GO:0043226);; cellular component: cell part (GO:0044464);; biological process: biological regulation (GO:0065007)
		GB50508	0.00135978	-1.11932	down	1.43808e-10	-1.23911	down	--	--	--	--	--	[T]	Signal transduction mechanisms	Cysteine rich repeat;; Complement Clr-like EGF-like	--	U	Intracellular trafficking, secretion, and vesicular transport	PREDICTED: fibrillin-2 [Apis mellifera]	--
		GB48262	1.00854e-09	-1.11994	down	1.131e-15	-1.60287	down	--	--	Molecular Function: metal ion binding (GO:0046872);;	--	--	[S]	Function unknown	Zinc finger, C3HC4 type (RING finger);; Zinc finger, C3HC4 type (RING finger);; RING-type zinc-finger	Probable E3 ubiquitin protein ligase DRIPH OS=Arabidopsis thaliana OX=3702 GN=At3g23060 PE=2 SV=1	S	Function unknown	PREDICTED: polycomb group protein Psc-like isoform X1 [Apis mellifera]	molecular function: binding (GO:0005488)
		GB49154	0.000351934	-1.12047	down	5.62122e-07	-1.03403	down	--	--	Cellular Component: integral component of membrane (GO:0016021);; Biological Process: regulation of apoptotic process (GO:0042981);;	K02561|0|ame:411613|K02561 Bcl-2-related ovarian killer protein | (RefSeq) GB18455; buffy	Apoptosis - fly (ko04214);; Apoptosis - multiple species (ko04215)	[T]	Signal transduction mechanisms	Apoptosis regulator proteins, Bcl-2 family	--	U	Intracellular trafficking, secretion, and vesicular transport	PREDICTED: bcl-2-related ovarian killer protein homolog A isoform X2 [Apis mellifera]	cellular component: membrane (GO:0016020);; cellular component: membrane part (GO:0044425);; biological process: biological regulation (GO:0065007)
		GB55429	6.47729e-09	-1.12205	down	2.13426e-24	-1.62838	down	--	--	Cellular Component: nucleus (GO:0005634);; Cellular Component: cytoplasm (GO:0005737);; Biological Process: positive regulation of CREB transcription factor activity (GO:0032793);;	K15309|0|ame:408676|K15309 CREB-regulated transcription coactivator 1 | (RefSeq) CREB-regulated transcription coactivator 1-like	--	--	--	Transducer of regulated CREB activity, C terminus	--	S	Function unknown	PREDICTED: CREB-regulated transcription coactivator 1-like isoform X2 [Apis mellifera]	cellular component: cell (GO:0005623);; cellular component: organelle (GO:0043226);; cellular component: cell part (GO:0044464);; biological process: biological regulation (GO:0065007)
		GB49265	3.40325e-09	-1.1245	down	3.68592e-27	-1.95594	down	--	--	Biological Process: protein homooligomerization (GO:0051260);;	--	--	[R]	General function prediction only	BTB/POZ domain	FH protein interacting protein FIP2 OS=Arabidopsis thaliana OX=3702 GN=FIP2 PE=1 SV=1	S	Function unknown	PREDICTED: BTB/POZ domain-containing protein KCTD16 [Apis mellifera]	biological process: cellular process (GO:0009987);; biological process: cellular component organization or biogenesis (GO:0071840)
		GB53688	0.000103375	-1.12617	down	1.13677e-07	-1.91235	down	--	--	Molecular Function: nucleic acid binding (GO:0003676);; Biological Process: regulation of transcription, DNA-templated (GO:0006355);; Molecular Function: metal ion binding (GO:0046872);;	--	--	[R]	General function prediction only	Zinc finger, C2H2 type;; Zinc-finger double domain;; C2H2-type zinc finger;; Zinc-finger double-stranded RNA-binding;; zinc-finger C2H2-type;; C2H2-type zinc finger;; GAGA factor	Transcription factor IIIA OS=Arabidopsis thaliana OX=3702 GN=TFIIIA PE=1 SV=1	S	Function unknown	Transcription factor hamlet [Habropoda laboriosa]	molecular function: binding (GO:0005488);; biological process: biological regulation (GO:0065007)
		GB48904	3.42655e-10	-1.12643	down	1.51716e-06	-1.09783	down	[O]	Posttranslational modification, protein turnover, chaperones	Molecular Function: transferase activity (GO:0016740);;	--	--	[O]	Posttranslational modification, protein turnover, chaperones	Glutathione S-transferase, C-terminal domain;; Glutathione S-transferase, N-terminal domain;; Glutathione S-transferase, C-terminal domain;; Glutathione S-transferase, N-terminal domain;; Glutathione S-transferase N-terminal domain;; Glutathione S-transferase, N-terminal domain	--	O	Posttranslational modification, protein turnover, chaperones	Glutathione S-transferase [Apis cerana cerana]	molecular function: catalytic activity (GO:0003824)
		GB49977	8.59341e-09	-1.12672	down	2.7044e-14	-1.21513	down	[S]	Function unknown	Molecular Function: calcium ion binding (GO:0005509);; Cellular Component: plasma membrane (GO:0005886);; Biological Process: homophilic cell adhesion via plasma membrane adhesion molecules (GO:0007156);; Cellular Component: integral component of membrane (GO:0016021);;	K16500|0|hst:105191441|K16500 protocadherin-15 | (RefSeq) protocadherin-15	--	[S]	Function unknown	Cadherin domain;; Cadherin-like	--	U	Intracellular trafficking, secretion, and vesicular transport	PREDICTED: protocadherin-15 isoform X1 [Apis cerana]	molecular function: binding (GO:0005488);; cellular component: cell (GO:0005623);; cellular component: membrane (GO:0016020);; cellular component: cell part (GO:0044464);; biological process: biological adhesion (GO:0022610);; cellular component: membrane part (GO:0044425)
		GB55998	0.00546951	-1.12723	down	0.000533716	-1.00387	down	[G]	Carbohydrate transport and metabolism	Biological Process: carbohydrate metabolic process (GO:0005975);; Cellular Component: integral component of membrane (GO:0016021);; Molecular Function: transferase activity, transferring glycosyl groups (GO:0016757);;	--	--	[G]	Carbohydrate transport and metabolism	N-terminal region of glycosyl transferase group 7;; N-terminal domain of galactosyltransferase	--	U	Intracellular trafficking, secretion, and vesicular transport	PREDICTED: beta-1,4-N-acetylgalactosaminyltransferase bre-4 [Apis mellifera]	biological process: metabolic process (GO:0008152);; cellular component: membrane (GO:0016020);; cellular component: membrane part (GO:0044425);; molecular function: catalytic activity (GO:0003824)
		GB50745	9.31858e-06	-1.12767	down	1.4436e-07	-1.14071	down	[IR]	Lipid transport and metabolism;; General function prediction only	Molecular Function: kinase activity (GO:0016301);; Biological Process: phosphorylation (GO:0016310);;	K04718|0|ame:411349|K04718 sphingosine kinase [EC:2.7.1.91] | (RefSeq) sphingosine kinase 2	Sphingolipid metabolism (ko00600)	[IT]	Lipid transport and metabolism;; Signal transduction mechanisms	Diacylglycerol kinase catalytic domain	Sphingosine kinase 1 OS=Arabidopsis thaliana OX=3702 GN=SPHK1 PE=1 SV=1	I	Lipid transport and metabolism	PREDICTED: sphingosine kinase 2 isoform X1 [Apis mellifera]	molecular function: catalytic activity (GO:0003824);; biological process: metabolic process (GO:0008152);; biological process: cellular process (GO:0009987)
		GB45730	7.09669e-08	-1.12813	down	2.37699e-08	-1.20225	down	[J]	Translation, ribosomal structure and biogenesis	Molecular Function: RNA binding (GO:0003723);; Molecular Function: structural constituent of ribosome (GO:0003735);; Biological Process: translation (GO:0006412);; Cellular Component: small ribosomal subunit (GO:0015935);;	K02989|7.16648e-156|ame:409728|K02989 small subunit ribosomal protein S5e | (RefSeq) RpS5a; 40S ribosomal protein S5	Ribosome (ko03010)	[J]	Translation, ribosomal structure and biogenesis	Ribosomal protein S7p/S5e	40S ribosomal protein S5 (Fragment) OS=Cicer arietinum OX=3827 GN=RPS5 PE=2 SV=1	J	Translation, ribosomal structure and biogenesis	PREDICTED: 40S ribosomal protein S5 [Apis mellifera]	molecular function: binding (GO:0005488);; molecular function: structural molecule activity (GO:0005198);; biological process: metabolic process (GO:0008152);; biological process: cellular process (GO:0009987);; cellular component: cell (GO:0005623);; cellular component: macromolecular complex (GO:0032991);; cellular component: organelle (GO:0043226);; cellular component: organelle part (GO:00444…
		GB51748	7.51314e-17	-1.12847	down	6.00128e-23	-1.83237	down	--	--	--	K05766|0|ame:724613|K05766 protein phosphatase slingshot [EC:3.1.3.16 3.1.3.48] | (RefSeq) uncharacterized LOC724613	--	--	--	Dual specificity phosphatase, catalytic domain	Dual specificity protein phosphatase 1 OS=Arabidopsis thaliana OX=3702 GN=DSPTP1 PE=1 SV=1	T	Signal transduction mechanisms	PREDICTED: uncharacterized protein LOC724613 isoform X2 [Apis mellifera]	--
		GB46570	0.00311731	-1.13029	down	4.37431e-31	-2.69988	down	--	--	--	--	--	--	--	--	--	--	--	PREDICTED: cell wall protein IFF6-like [Apis dorsata]	--
		GB55509	4.11292e-08	-1.13405	down	3.76327e-09	-1.6112	down	--	--	--	--	--	--	--	--	--	S	Function unknown	PREDICTED: uncharacterized protein LOC107963987, partial [Apis mellifera]	--
		GB43828	7.81954e-09	-1.13461	down	2.00807e-09	-1.22248	down	--	--	Molecular Function: nucleotide binding (GO:0000166);; Molecular Function: DNA binding (GO:0003677);;	--	--	--	--	RNA recognition motif. (a.k.a. RRM, RBD, or RNP domain)	Heterogeneous nuclear ribonucleoprotein 1 OS=Arabidopsis thaliana OX=3702 GN=RNP1 PE=1 SV=1	L	Replication, recombination and repair	PREDICTED: TAR DNA-binding protein 43-like isoform X1 [Apis cerana]	molecular function: binding (GO:0005488)
		GB48167	9.50082e-14	-1.13541	down	8.79775e-30	-2.41296	down	--	--	Cellular Component: integral component of membrane (GO:0016021);;	--	--	--	--	--	--	S	Function unknown	PREDICTED: trichohyalin isoform X2 [Apis mellifera]	cellular component: membrane (GO:0016020);; cellular component: membrane part (GO:0044425)
		GB45943	3.67702e-10	-1.13559	down	9.78342e-13	-1.5357	down	[Q]	Secondary metabolites biosynthesis, transport and catabolism	Molecular Function: extracellular matrix structural constituent (GO:0005201);; Cellular Component: proteinaceous extracellular matrix (GO:0005578);; Cellular Component: collagen trimer (GO:0005581);;	K06237|0|ame:408551|K06237 collagen, type IV, alpha | (RefSeq) collagen alpha-5(IV) chain	ECM-receptor interaction (ko04512);; AGE-RAGE signaling pathway in diabetic complications (ko04933)	[W]	Extracellular structures	Collagen triple helix repeat (20 copies);; C-terminal tandem repeated domain in type 4 procollagen	--	S	Function unknown	PREDICTED: collagen alpha-5(IV) chain [Apis mellifera]	molecular function: structural molecule activity (GO:0005198);; cellular component: extracellular region (GO:0005576);; cellular component: extracellular region part (GO:0044421);; cellular component: macromolecular complex (GO:0032991)
		GB44549	0.0425793	-1.13955	down	5.32719e-13	-2.4402	down	[IR]	Lipid transport and metabolism;; General function prediction only	Molecular Function: glucose oxidase activity (GO:0046562);; Molecular Function: flavin adenine dinucleotide binding (GO:0050660);; Biological Process: oxidation-reduction process (GO:0055114);;	K00108|0|ame:406081|K00108 choline dehydrogenase [EC:1.1.99.1] | (RefSeq) GB19418; glucose oxidase	Glycine, serine and threonine metabolism (ko00260)	[R]	General function prediction only	GMC oxidoreductase;; GMC oxidoreductase;; FAD binding domain	(R)-mandelonitrile lyase 1 OS=Prunus serotina OX=23207 GN=MDL1 PE=1 SV=1	E	Amino acid transport and metabolism	glucose oxidase [Apis mellifera]	molecular function: catalytic activity (GO:0003824);; biological process: metabolic process (GO:0008152);; biological process: single-organism process (GO:0044699);; molecular function: binding (GO:0005488)
		GB53455	0.000810333	-1.14139	down	1.76913e-07	-2.12575	down	--	--	Molecular Function: metal ion binding (GO:0046872);;	--	--	--	--	--	--	--	--	PREDICTED: longitudinals lacking protein, isoforms A/B/D/L-like isoform X19 [Apis mellifera]	molecular function: binding (GO:0005488)
		GB50447	1.26483e-18	-1.14188	down	1.40183e-17	-1.43342	down	--	--	Cellular Component: integral component of membrane (GO:0016021);; Biological Process: transmembrane transport (GO:0055085);;	--	--	--	--	Major Facilitator Superfamily	--	S	Function unknown	PREDICTED: sialin-like isoform X1 [Apis cerana]	cellular component: membrane (GO:0016020);; cellular component: membrane part (GO:0044425);; biological process: localization (GO:0051179)
		GB53736	2.92446e-23	-1.14189	down	1.70977e-09	-1.33246	down	[R]	General function prediction only	Molecular Function: GTP binding (GO:0005525);; Cellular Component: intracellular (GO:0005622);; Biological Process: small GTPase mediated signal transduction (GO:0007264);;	K07914|1.03282e-130|ame:408741|K07914 Ras-related protein Rab-37 | (RefSeq) Rab26; ras-related protein Rab-37	--	[R]	General function prediction only	Ras family;; Ras of Complex, Roc, domain of DAPkinase;; ADP-ribosylation factor family;; 50S ribosome-binding GTPase;; Gtr1/RagA G protein conserved region	Ras-related protein RIC1 OS=Oryza sativa subsp. japonica OX=39947 GN=RIC1 PE=2 SV=2	S	Function unknown	PREDICTED: ras-related protein Rab-37 isoform X2 [Apis mellifera]	molecular function: binding (GO:0005488);; cellular component: cell (GO:0005623);; cellular component: cell part (GO:0044464);; biological process: cellular process (GO:0009987);; biological process: signaling (GO:0023052);; biological process: single-organism process (GO:0044699);; biological process: response to stimulus (GO:0050896);; biological process: biological regulation (GO:0065007)
		GB41343	5.57612e-08	-1.14484	down	5.51862e-10	-1.67525	down	--	--	Cellular Component: proteinaceous extracellular matrix (GO:0005578);; Cellular Component: plasma membrane (GO:0005886);; Biological Process: decapentaplegic signaling pathway (GO:0008101);; Biological Process: Wnt signaling pathway (GO:0016055);; Cellular Component: anchored component of membrane (GO:0031225);; Molecular Function: heparan sulfate proteoglycan binding (GO:0043395);;	K02306|0|ame:552545|K02306 dally | (RefSeq) dally; division abnormally delayed protein	Wnt signaling pathway (ko04310);; Hippo signaling pathway - fly (ko04391)	[T]	Signal transduction mechanisms	Glypican	--	O	Posttranslational modification, protein turnover, chaperones	PREDICTED: division abnormally delayed protein [Apis mellifera]	cellular component: extracellular region (GO:0005576);; cellular component: extracellular region part (GO:0044421);; cellular component: cell (GO:0005623);; cellular component: membrane (GO:0016020);; cellular component: cell part (GO:0044464);; biological process: cellular process (GO:0009987);; biological process: signaling (GO:0023052);; biological process: single-organism process (GO:0044699)…
		GB54551	4.43147e-15	-1.14737	down	1.57826e-39	-2.25696	down	[K]	Transcription	Cellular Component: integral component of membrane (GO:0016021);;	--	--	[R]	General function prediction only	Leucine rich repeat;; Leucine Rich repeats (2 copies);; Leucine rich repeats (6 copies);; Leucine-rich repeat;; Leucine Rich Repeat	Probable leucine-rich repeat receptor-like protein kinase At1g35710 OS=Arabidopsis thaliana OX=3702 GN=At1g35710 PE=2 SV=1	S	Function unknown	PREDICTED: slit homolog 3 protein-like isoform X2 [Apis mellifera]	cellular component: membrane (GO:0016020);; cellular component: membrane part (GO:0044425)
		GB47352	1.68563e-13	-1.14754	down	2.79794e-13	-1.67598	down	--	--	Molecular Function: nucleic acid binding (GO:0003676);; Molecular Function: metal ion binding (GO:0046872);;	--	--	--	--	--	--	S	Function unknown	PREDICTED: zinc finger protein Noc-like isoform X2 [Apis mellifera]	molecular function: binding (GO:0005488)
		GB55676	6.60758e-15	-1.14935	down	9.27757e-24	-1.97439	down	--	--	--	--	--	[R]	General function prediction only	SAM domain (Sterile alpha motif);; SAM domain (Sterile alpha motif)	--	T	Signal transduction mechanisms	Kazrin, partial [Habropoda laboriosa]	--
		GB54355	1.28393e-15	-1.15021	down	7.883e-27	-1.85181	down	[K]	Transcription	Molecular Function: DNA binding (GO:0003677);; Biological Process: regulation of transcription, DNA-templated (GO:0006355);; Biological Process: signal transduction (GO:0007165);; Cellular Component: integral component of membrane (GO:0016021);;	K09276|9.85453e-88|ame:409854|K09276 Y-box-binding protein 1 | (RefSeq) yps; nuclease-sensitive element-binding protein 1	--	[J]	Translation, ribosomal structure and biogenesis	'Cold-shock' DNA-binding domain	Glycine-rich protein 2 OS=Nicotiana sylvestris OX=4096 GN=GRP-2 PE=2 SV=1	K	Transcription	PREDICTED: Y-box factor homolog isoform X1 [Apis mellifera]	molecular function: binding (GO:0005488);; biological process: biological regulation (GO:0065007);; biological process: cellular process (GO:0009987);; cellular component: membrane (GO:0016020);; cellular component: membrane part (GO:0044425)
		GB55375	1.97587e-19	-1.15213	down	2.00408e-24	-1.78797	down	[V]	Defense mechanisms	Molecular Function: transporter activity (GO:0005215);; Molecular Function: ATP binding (GO:0005524);; Biological Process: transport (GO:0006810);; Cellular Component: integral component of membrane (GO:0016021);; Molecular Function: ATPase activity (GO:0016887);;	--	--	[IR]	Lipid transport and metabolism;; General function prediction only	ABC transporter;; ABC-2 family transporter protein;; AAA domain, putative AbiEii toxin, Type IV TA system	ABC transporter A family member 1 OS=Arabidopsis thaliana OX=3702 GN=ABCA1 PE=2 SV=2	V	Defense mechanisms	PREDICTED: LOW QUALITY PROTEIN: uncharacterized protein LOC410829 [Apis mellifera]	molecular function: transporter activity (GO:0005215);; molecular function: binding (GO:0005488);; biological process: localization (GO:0051179);; cellular component: membrane (GO:0016020);; cellular component: membrane part (GO:0044425);; molecular function: catalytic activity (GO:0003824)
		GB55094	7.56343e-07	-1.15436	down	3.47794e-20	-1.75741	down	--	--	--	K01931|0|ame:724242|K01931 protein neuralized [EC:2.3.2.27] | (RefSeq) neur; protein neuralized	--	[T]	Signal transduction mechanisms	Neuralized;; Zinc finger, C3HC4 type (RING finger)	Putative E3 ubiquitin-protein ligase XBAT35 OS=Arabidopsis thaliana OX=3702 GN=XBAT35 PE=2 SV=1	S	Function unknown	PREDICTED: protein neuralized-like isoform X2 [Apis dorsata]	--
		GB48229	0.00140265	-1.15545	down	1.19705e-07	-1.69315	down	--	--	Cellular Component: integral component of membrane (GO:0016021);;	K17599|0|ame:102654165|K17599 transmembrane protein 132 | (RefSeq) transmembrane protein 132C	--	[S]	Function unknown	Transmembrane protein family 132;; Mature oligodendrocyte transmembrane protein, TMEM132D, C-term;; Mature oligodendrocyte transmembrane protein, TMEM132D, N-term	--	S	Function unknown	PREDICTED: transmembrane protein 132E isoform X1 [Apis mellifera]	cellular component: membrane (GO:0016020);; cellular component: membrane part (GO:0044425)
		GB47120	9.26618e-17	-1.15564	down	0.00151645	-1.48861	down	--	--	Molecular Function: neuropeptide Y receptor activity (GO:0004983);; Biological Process: neuropeptide signaling pathway (GO:0007218);; Cellular Component: integral component of membrane (GO:0016021);;	--	--	[R]	General function prediction only	7 transmembrane receptor (rhodopsin family);; Serpentine type 7TM GPCR chemoreceptor Srsx	--	U	Intracellular trafficking, secretion, and vesicular transport	SIFamide receptor [Apis mellifera]	molecular function: signal transducer activity (GO:0004871);; molecular function: molecular transducer activity (GO:0060089);; biological process: cellular process (GO:0009987);; biological process: signaling (GO:0023052);; biological process: single-organism process (GO:0044699);; biological process: response to stimulus (GO:0050896);; biological process: biological regulation (GO:0065007);; cel…
		GB44119	3.21587e-10	-1.15601	down	2.03324e-26	-1.77543	down	--	--	Cellular Component: actin filament (GO:0005884);; Molecular Function: microtubule binding (GO:0008017);; Biological Process: actin nucleation (GO:0045010);;	K02184|0|ame:726681|K02184 formin 2 | (RefSeq) capu; protein cappuccino	--	[TZ]	Signal transduction mechanisms;; Cytoskeleton	Formin Homology 2 Domain	Formin-like protein 7 OS=Oryza sativa subsp. japonica OX=39947 GN=FH7 PE=3 SV=2	U	Intracellular trafficking, secretion, and vesicular transport	PREDICTED: LOW QUALITY PROTEIN: protein cappuccino, partial [Apis mellifera]	cellular component: cell (GO:0005623);; cellular component: organelle (GO:0043226);; cellular component: organelle part (GO:0044422);; cellular component: cell part (GO:0044464);; cellular component: supramolecular complex (GO:0099080);; molecular function: binding (GO:0005488);; biological process: cellular process (GO:0009987);; biological process: single-organism process (GO:0044699);; biologi…
		Apis_mellifera_newGene_3160	0.000127701	-1.15649	down	0.00684812	-1.00942	down	--	--	--	--	--	--	--	--	--	--	--	--	--
		GB54069	8.55501e-06	-1.1569	down	3.89606e-12	-1.98167	down	[X]	--	Cellular Component: integral component of membrane (GO:0016021);;	--	--	[T]	Signal transduction mechanisms	Fibronectin type III domain;; Immunoglobulin I-set domain;; Immunoglobulin domain;; Immunoglobulin domain;; Immunoglobulin domain;; Immunoglobulin V-set domain;; Purple acid Phosphatase, N-terminal domain;; CD80-like C2-set immunoglobulin domain;; Interferon-alpha/beta receptor, fibronectin type III;; Fibronectin type III domain;; Ig-like domain on T-cell surface glycoprotein CD3 epsilon chain;; …	--	S	Function unknown	PREDICTED: Down syndrome cell adhesion molecule-like protein Dscam2 isoform X1 [Apis mellifera]	cellular component: membrane (GO:0016020);; cellular component: membrane part (GO:0044425)
		GB53748	0.00380575	-1.15851	down	2.09524e-26	-2.00597	down	--	--	--	--	--	--	--	--	--	--	--	PREDICTED: neurofilament heavy polypeptide [Apis mellifera]	--
		GB42156	1.45071e-10	-1.16065	down	6.1291e-11	-1.6663	down	--	--	--	K16832|0|ame:410767|K16832 enhancer of filamentation 1 | (RefSeq) Nedd9, GB18435; neural precursor cell expressed, developmentally down-regulated gene 9	--	--	--	Domain of unknown function (DUF3513);; Serine rich protein interaction domain;; Variant SH3 domain;; SH3 domain;; Variant SH3 domain	--	S	Function unknown	enhancer of filamentation 1 [Apis mellifera]	--
		GB50526	8.59448e-08	-1.16256	down	1.94996e-20	-1.54628	down	[E]	Amino acid transport and metabolism	Molecular Function: transporter activity (GO:0005215);; Cellular Component: integral component of membrane (GO:0016021);; Biological Process: transmembrane transport (GO:0055085);;	--	--	[P]	Inorganic ion transport and metabolism	Sodium:solute symporter family	--	E	Amino acid transport and metabolism	PREDICTED: sodium-coupled monocarboxylate transporter 1 [Apis mellifera]	molecular function: transporter activity (GO:0005215);; cellular component: membrane (GO:0016020);; cellular component: membrane part (GO:0044425);; biological process: localization (GO:0051179)
		GB40109	7.97734e-10	-1.16392	down	9.44658e-08	-1.04771	down	--	--	Molecular Function: diacylglycerol O-acyltransferase activity (GO:0004144);; Cellular Component: endoplasmic reticulum membrane (GO:0005789);; Cellular Component: integral component of membrane (GO:0016021);; Biological Process: triglyceride biosynthetic process (GO:0019432);;	K11155|0|cfo:105253928|K11155 diacylglycerol O-acyltransferase 1 [EC:2.3.1.20 2.3.1.75 2.3.1.76] | (RefSeq) diacylglycerol O-acyltransferase 1	Glycerolipid metabolism (ko00561);; Retinol metabolism (ko00830)	[I]	Lipid transport and metabolism	MBOAT, membrane-bound O-acyltransferase family	Diacylglycerol O-acyltransferase 1C OS=Glycine max OX=3847 GN=DGAT1C PE=2 SV=1	I	Lipid transport and metabolism	PREDICTED: diacylglycerol O-acyltransferase 1 isoform X3 [Apis mellifera]	molecular function: catalytic activity (GO:0003824);; cellular component: cell (GO:0005623);; cellular component: membrane (GO:0016020);; cellular component: organelle (GO:0043226);; cellular component: organelle part (GO:0044422);; cellular component: membrane part (GO:0044425);; cellular component: cell part (GO:0044464);; biological process: metabolic process (GO:0008152);; biological process:…
		GB54889	0.00151299	-1.16443	down	0.000391948	-1.36439	down	--	--	Molecular Function: isomerase activity (GO:0016853);;	--	--	[O]	Posttranslational modification, protein turnover, chaperones	--	--	O	Posttranslational modification, protein turnover, chaperones	PREDICTED: uncharacterized protein LOC102673535 [Apis dorsata]	molecular function: catalytic activity (GO:0003824)
		GB47049	2.44442e-07	-1.16522	down	1.38465e-37	-2.33606	down	--	--	--	--	--	--	--	--	--	S	Function unknown	hypothetical protein APICC_06741 [Apis cerana cerana]	--
		GB53162	0.00103129	-1.16544	down	5.81697e-05	-1.53128	down	--	--	Molecular Function: DNA binding (GO:0003677);; Cellular Component: nucleus (GO:0005634);; Biological Process: regulation of transcription, DNA-templated (GO:0006355);; Biological Process: multicellular organism development (GO:0007275);;	K15608|1.31683e-91|nvi:100120909|K15608 paired box protein 2 | (RefSeq) Sv; paired box protein Pax-2-B	--	[K]	Transcription	'Paired box' domain	--	K	Transcription	paired box protein Pax-5 isoform X7 [Cimex lectularius]	molecular function: binding (GO:0005488);; cellular component: cell (GO:0005623);; cellular component: organelle (GO:0043226);; cellular component: cell part (GO:0044464);; biological process: biological regulation (GO:0065007);; biological process: multicellular organismal process (GO:0032501);; biological process: developmental process (GO:0032502);; biological process: single-organism process …
		GB54507	2.03018e-06	-1.1655	down	1.2249e-21	-2.04443	down	--	--	Molecular Function: lipid transporter activity (GO:0005319);; Biological Process: lipid transport (GO:0006869);;	--	--	[I]	Lipid transport and metabolism	Lipoprotein amino terminal region;; Domain of unknown function (DUF1943);; Domain of Unknown Function (DUF1081);; von Willebrand factor type D domain	--	S	Function unknown	PREDICTED: LOW QUALITY PROTEIN: apolipophorins [Apis mellifera]	molecular function: transporter activity (GO:0005215);; biological process: localization (GO:0051179);; biological process: single-organism process (GO:0044699)
		GB43786	9.7818e-07	-1.16629	down	6.77662e-09	-1.667	down	--	--	Molecular Function: calcium ion binding (GO:0005509);; Biological Process: homophilic cell adhesion via plasma membrane adhesion molecules (GO:0007156);; Cellular Component: integral component of membrane (GO:0016021);;	--	--	[W]	Extracellular structures	Cadherin domain;; Concanavalin A-like lectin/glucanases superfamily;; Laminin G domain	--	U	Intracellular trafficking, secretion, and vesicular transport	PREDICTED: calsyntenin-1 [Apis mellifera]	molecular function: binding (GO:0005488);; biological process: biological adhesion (GO:0022610);; cellular component: membrane (GO:0016020);; cellular component: membrane part (GO:0044425)
		GB41921	7.11585e-09	-1.16879	down	9.30956e-13	-1.30791	down	[T]	Signal transduction mechanisms	Molecular Function: nucleotide binding (GO:0000166);; Molecular Function: adenylate cyclase activity (GO:0004016);; Cellular Component: intracellular (GO:0005622);; Cellular Component: plasma membrane (GO:0005886);; Biological Process: cAMP biosynthetic process (GO:0006171);; Cellular Component: integral component of membrane (GO:0016021);; Biological Process: intracellular signal transduction (G…	K08045|0|ame:726514|K08045 adenylate cyclase 5 [EC:4.6.1.1] | (RefSeq) adenylate cyclase type 6	Purine metabolism (ko00230);; Longevity regulating pathway - multiple species (ko04213)	[C]	Energy production and conversion	Adenylate and Guanylate cyclase catalytic domain;; Domain of Unknown Function (DUF1053);; Adenylyl cyclase N-terminal extracellular and transmembrane region	--	T	Signal transduction mechanisms	PREDICTED: adenylate cyclase type 6 isoform X2 [Apis mellifera]	molecular function: binding (GO:0005488);; molecular function: catalytic activity (GO:0003824);; cellular component: cell (GO:0005623);; cellular component: cell part (GO:0044464);; cellular component: membrane (GO:0016020);; biological process: metabolic process (GO:0008152);; biological process: cellular process (GO:0009987);; biological process: single-organism process (GO:0044699);; cellular …
		GB54728	1.68702e-09	-1.16911	down	5.98486e-23	-1.80755	down	[R]	General function prediction only	--	--	--	[R]	General function prediction only	Kelch motif;; Kelch motif;; Galactose oxidase, central domain;; Kelch motif;; Galactose oxidase, central domain;; Kelch motif	tRNA wybutosine-synthesizing protein 2/3/4 OS=Arabidopsis thaliana OX=3702 GN=At4g04670 PE=2 SV=1	S	Function unknown	PREDICTED: host cell factor 2-like isoform X2 [Apis mellifera]	--
		GB50479	0.0338735	-1.17003	down	3.50983e-232	-9.72468	down	--	--	--	--	--	--	--	--	--	S	Function unknown	PREDICTED: uncharacterized protein LOC102656583 [Apis mellifera]	--
		GB53012	0.00240855	-1.17231	down	2.00159e-06	-1.76808	down	--	--	--	--	--	[T]	Signal transduction mechanisms	Immunoglobulin domain;; Immunoglobulin I-set domain;; Immunoglobulin domain;; Immunoglobulin domain;; Immunoglobulin V-set domain;; Fibronectin type III domain;; Tissue factor;; CD80-like C2-set immunoglobulin domain	--	S	Function unknown	PREDICTED: protein turtle-like isoform X6 [Apis dorsata]	--
		GB41307	8.14959e-05	-1.17401	down	8.53945e-29	-1.83797	down	--	--	--	--	--	--	--	--	--	--	--	--	--
		GB44493	1.52806e-05	-1.17534	down	1.72988e-17	-1.59854	down	[P]	Inorganic ion transport and metabolism	Biological Process: metabolic process (GO:0008152);; Molecular Function: sulfuric ester hydrolase activity (GO:0008484);; Cellular Component: integral component of membrane (GO:0016021);;	--	--	[R]	General function prediction only	Sulfatase;; Type I phosphodiesterase / nucleotide pyrophosphatase	--	P	Inorganic ion transport and metabolism	PREDICTED: arylsulfatase B-like isoform X1 [Apis mellifera]	biological process: metabolic process (GO:0008152);; molecular function: catalytic activity (GO:0003824);; cellular component: membrane (GO:0016020);; cellular component: membrane part (GO:0044425)
		GB43586	0.00757699	-1.17558	down	8.25367e-10	-1.29991	down	--	--	Cellular Component: integral component of membrane (GO:0016021);;	--	--	--	--	--	--	S	Function unknown	PREDICTED: uncharacterized protein LOC100576934 [Apis mellifera]	cellular component: membrane (GO:0016020);; cellular component: membrane part (GO:0044425)
		GB53331	1.71534e-06	-1.17638	down	6.89593e-06	-1.3699	down	--	--	Molecular Function: calcium ion binding (GO:0005509);; Cellular Component: plasma membrane (GO:0005886);; Biological Process: homophilic cell adhesion via plasma membrane adhesion molecules (GO:0007156);; Cellular Component: integral component of membrane (GO:0016021);;	--	--	[S]	Function unknown	Cadherin domain	--	U	Intracellular trafficking, secretion, and vesicular transport	PREDICTED: protocadherin Fat 4 isoform X2 [Apis mellifera]	molecular function: binding (GO:0005488);; cellular component: cell (GO:0005623);; cellular component: membrane (GO:0016020);; cellular component: cell part (GO:0044464);; biological process: biological adhesion (GO:0022610);; cellular component: membrane part (GO:0044425)
		GB48687	0.0061786	-1.1771	down	4.17641e-19	-1.96934	down	--	--	--	--	--	[T]	Signal transduction mechanisms	Cysteine rich repeat;; Complement Clr-like EGF-like	--	U	Intracellular trafficking, secretion, and vesicular transport	PREDICTED: fibrillin-1-like, partial [Apis mellifera]	--
		GB45074	0.00104294	-1.17732	down	2.61984e-06	-2.05129	down	--	--	--	K09267|1.6995e-120|ame:102653993|K09267 transcription factor SOX1/3/14/21 (SOX group B) | (RefSeq) transcription factor Sox-21-B-like	--	[K]	Transcription	HMG (high mobility group) box;; HMG-box domain	--	K	Transcription	PREDICTED: transcription factor Sox-21-B-like [Apis mellifera]	--
		GB48685	7.54786e-13	-1.17744	down	6.02233e-30	-1.99544	down	[O]	Posttranslational modification, protein turnover, chaperones	Molecular Function: metalloendopeptidase activity (GO:0004222);; Biological Process: proteolysis (GO:0006508);; Cellular Component: integral component of membrane (GO:0016021);;	--	--	[E]	Amino acid transport and metabolism	Peptidase family M13;; Peptidase family M13	--	O	Posttranslational modification, protein turnover, chaperones	PREDICTED: neprilysin-1 isoform X1 [Apis mellifera]	molecular function: catalytic activity (GO:0003824);; biological process: metabolic process (GO:0008152);; cellular component: membrane (GO:0016020);; cellular component: membrane part (GO:0044425)
		GB40788	0.000200511	-1.17964	down	1.53571e-10	-1.48828	down	--	--	Molecular Function: voltage-gated potassium channel activity (GO:0005249);; Cellular Component: voltage-gated potassium channel complex (GO:0008076);; Biological Process: potassium ion transmembrane transport (GO:0071805);;	--	--	[P]	Inorganic ion transport and metabolism	--	--	S	Function unknown	PREDICTED: potassium voltage-gated channel subfamily KQT member 1-like isoform X1 [Apis dorsata]	molecular function: transporter activity (GO:0005215);; biological process: cellular process (GO:0009987);; biological process: single-organism process (GO:0044699);; biological process: localization (GO:0051179);; biological process: biological regulation (GO:0065007);; cellular component: cell (GO:0005623);; cellular component: membrane (GO:0016020);; cellular component: macromolecular complex …
		GB49320	6.14913e-06	-1.18021	down	3.11829e-06	-1.77817	down	[P]	Inorganic ion transport and metabolism	Molecular Function: calcium-transporting ATPase activity (GO:0005388);; Molecular Function: ATP binding (GO:0005524);; Cellular Component: integral component of membrane (GO:0016021);; Molecular Function: metal ion binding (GO:0046872);; Biological Process: calcium ion transmembrane transport (GO:0070588);;	K05853|0|ame:410371|K05853 Ca2+ transporting ATPase, sarcoplasmic/endoplasmic reticulum [EC:3.6.3.8] | (RefSeq) GB17876; calcium-transporting ATPase sarcoplasmic/endoplasmic reticulum type	--	[P]	Inorganic ion transport and metabolism	E1-E2 ATPase;; Cation transporting ATPase, C-terminus;; Cation transporter/ATPase, N-terminus;; haloacid dehalogenase-like hydrolase;; Cation transport ATPase (P-type);; haloacid dehalogenase-like hydrolase;; haloacid dehalogenase-like hydrolase	Calcium-transporting ATPase 3, endoplasmic reticulum-type OS=Arabidopsis thaliana OX=3702 GN=ECA3 PE=2 SV=3	P	Inorganic ion transport and metabolism	PREDICTED: calcium-transporting ATPase sarcoplasmic/endoplasmic reticulum type isoform X4 [Apis mellifera]	molecular function: catalytic activity (GO:0003824);; molecular function: transporter activity (GO:0005215);; biological process: localization (GO:0051179);; molecular function: binding (GO:0005488);; cellular component: membrane (GO:0016020);; cellular component: membrane part (GO:0044425)
		GB54295	2.1079e-18	-1.18037	down	3.38442e-41	-1.7781	down	--	--	--	--	--	[W]	Extracellular structures	PDZ domain (Also known as DHR or GLGF);; PH domain	--	O	Posttranslational modification, protein turnover, chaperones	PREDICTED: beta-1-syntrophin isoform X1 [Apis mellifera]	--
		GB55576	9.16738e-17	-1.18214	down	7.97007e-06	-1.02321	down	--	--	Molecular Function: nucleic acid binding (GO:0003676);; Molecular Function: metal ion binding (GO:0046872);;	K17452|0|ame:408661|K17452 zinc finger protein AEBP2 | (RefSeq) GB19838; uncharacterized LOC408661	--	[R]	General function prediction only	--	--	S	Function unknown	PREDICTED: uncharacterized protein LOC408661 isoform X1 [Apis mellifera]	molecular function: binding (GO:0005488)
		GB50548	0.00465696	-1.18284	down	2.78388e-14	-2.28872	down	--	--	Molecular Function: microtubule motor activity (GO:0003777);; Molecular Function: ATP binding (GO:0005524);; Biological Process: microtubule-based movement (GO:0007018);; Cellular Component: dynein complex (GO:0030286);;	K10408|0|ame:412775|K10408 dynein heavy chain, axonemal | (RefSeq) DNAH2; dynein heavy chain 2, axonemal	--	[Z]	Cytoskeleton	Dynein heavy chain and region D6 of dynein motor;; Dynein heavy chain, N-terminal region 2;; Dynein heavy chain, N-terminal region 1;; Hydrolytic ATP binding site of dynein motor region D1;; ATP-binding dynein motor region D5;; P-loop containing dynein motor region D4;; P-loop containing dynein motor region D3;; Microtubule-binding stalk of dynein motor;; AAA domain (dynein-related subfamily);; A…	Dynein-1-beta heavy chain, flagellar inner arm I1 complex OS=Chlamydomonas reinhardtii OX=3055 GN=DHC10 PE=1 SV=1	Z	Cytoskeleton	PREDICTED: dynein heavy chain 2, axonemal [Apis mellifera]	molecular function: catalytic activity (GO:0003824);; molecular function: binding (GO:0005488);; biological process: cellular process (GO:0009987);; biological process: single-organism process (GO:0044699);; cellular component: cell (GO:0005623);; cellular component: macromolecular complex (GO:0032991);; cellular component: organelle (GO:0043226);; cellular component: organelle part (GO:0044422);…
		Apis_mellifera_newGene_7106	0.000591238	-1.18343	down	1.57152e-06	-2.55808	down	--	--	--	K09378|1.14661e-14|aec:105152876|K09378 AT-binding transcription factor 1 | (RefSeq) zinc finger homeobox protein 3	--	--	--	--	--	S	Function unknown	--	--
		GB41467	2.56484e-11	-1.1844	down	2.84269e-12	-1.61818	down	--	--	Cellular Component: cytoskeleton (GO:0005856);; Biological Process: apoptotic process (GO:0006915);; Biological Process: cell cycle arrest (GO:0007050);;	--	--	[Z]	Cytoskeleton	Growth-Arrest-Specific Protein 2 Domain;; Calponin homology (CH) domain	--	Z	Cytoskeleton	PREDICTED: growth arrest-specific protein 2-like [Apis mellifera]	cellular component: cell (GO:0005623);; cellular component: organelle (GO:0043226);; cellular component: cell part (GO:0044464);; biological process: cellular process (GO:0009987);; biological process: single-organism process (GO:0044699);; biological process: biological regulation (GO:0065007)
		GB41645	8.05409e-11	-1.1852	down	8.04161e-09	-1.24169	down	[T]	Signal transduction mechanisms	--	K05695|0|ame:413569|K05695 receptor-type tyrosine-protein phosphatase F [EC:3.1.3.48] | (RefSeq) IGFn3-15; tyrosine-protein phosphatase Lar	--	[T]	Signal transduction mechanisms	Protein-tyrosine phosphatase;; Fibronectin type III domain;; Immunoglobulin domain;; Immunoglobulin I-set domain;; Immunoglobulin domain;; Purple acid Phosphatase, N-terminal domain;; Immunoglobulin domain;; Interferon-alpha/beta receptor, fibronectin type III;; Dual specificity phosphatase, catalytic domain;; Tyrosine phosphatase family;; Fibronectin type III domain;; Fibronectin-III type domain…	Protein-tyrosine-phosphatase PTP1 OS=Arabidopsis thaliana OX=3702 GN=PTP1 PE=1 SV=1	T	Signal transduction mechanisms	PREDICTED: tyrosine-protein phosphatase Lar isoform X6 [Apis mellifera]	--
		GB50441	0.000272304	-1.18578	down	1.16504e-08	-1.64691	down	--	--	Molecular Function: structural constituent of cuticle (GO:0042302);;	--	--	--	--	--	--	S	Function unknown	PREDICTED: probable serine/threonine-protein kinase samkC isoform X2 [Apis mellifera]	molecular function: structural molecule activity (GO:0005198)
		GB47944	8.41913e-11	-1.18584	down	8.567e-24	-1.81944	down	--	--	--	--	--	[Z]	Cytoskeleton	Immunoglobulin I-set domain;; Fibronectin type III domain;; Immunoglobulin domain;; Immunoglobulin domain;; Immunoglobulin domain	--	S	Function unknown	PREDICTED: titin homolog [Apis mellifera]	--
		GB41549	0.00310802	-1.18598	down	0.000730824	-1.47073	down	--	--	Molecular Function: metal ion binding (GO:0046872);;	K15308|1.34999e-164|ame:725393|K15308 tristetraprolin | (RefSeq) protein TIS11	--	[R]	General function prediction only	Zinc finger C-x8-C-x5-C-x3-H type (and similar)	Zinc finger CCCH domain-containing protein 15 OS=Arabidopsis thaliana OX=3702 GN=At1g68200 PE=2 SV=1	--	--	PREDICTED: protein TIS11 [Apis mellifera]	molecular function: binding (GO:0005488)
		GB53329	0.000157707	-1.18662	down	0.00371164	-1.39723	down	--	--	--	--	--	[S]	Function unknown	Domain of unknown function (DUF4205)	--	S	Function unknown	PREDICTED: protein FAM188B2 isoform X1 [Apis mellifera]	--
		GB41150	3.29081e-12	-1.18801	down	9.56512e-18	-1.496	down	[J]	Translation, ribosomal structure and biogenesis	Molecular Function: RNA binding (GO:0003723);; Molecular Function: structural constituent of ribosome (GO:0003735);; Biological Process: translation (GO:0006412);; Cellular Component: small ribosomal subunit (GO:0015935);;	K02981|6.99691e-160|ame:409326|K02981 small subunit ribosomal protein S2e | (RefSeq) RpS2, Rps2e; 40S ribosomal protein S2	Ribosome (ko03010)	[J]	Translation, ribosomal structure and biogenesis	Ribosomal protein S5, N-terminal domain;; Ribosomal protein S5, C-terminal domain	40S ribosomal protein S2-2 OS=Arabidopsis thaliana OX=3702 GN=RPS2B PE=2 SV=1	J	Translation, ribosomal structure and biogenesis	PREDICTED: 40S ribosomal protein S2-like [Apis dorsata]	molecular function: binding (GO:0005488);; molecular function: structural molecule activity (GO:0005198);; biological process: metabolic process (GO:0008152);; biological process: cellular process (GO:0009987);; cellular component: cell (GO:0005623);; cellular component: macromolecular complex (GO:0032991);; cellular component: organelle (GO:0043226);; cellular component: organelle part (GO:00444…
		GB48639	0.000177434	-1.19064	down	1.94172e-07	-1.86023	down	--	--	Molecular Function: Notch binding (GO:0005112);; Molecular Function: calcium ion binding (GO:0005509);; Cellular Component: integral component of plasma membrane (GO:0005887);; Biological Process: Notch signaling pathway (GO:0007219);; Biological Process: multicellular organism development (GO:0007275);; Biological Process: cell differentiation (GO:0030154);; Biological Process: regulation of cel…	K06052|0|ame:411086|K06052 jagged | (RefSeq) Ser; protein jagged-1	Notch signaling pathway (ko04330)	[T]	Signal transduction mechanisms	EGF-like domain;; Human growth factor-like EGF;; Delta serrate ligand;; N terminus of Notch ligand;; Calcium-binding EGF domain;; EGF-like domain	--	S	Function unknown	PREDICTED: protein jagged-1 isoform X2 [Apis mellifera]	molecular function: binding (GO:0005488);; cellular component: cell (GO:0005623);; cellular component: membrane (GO:0016020);; cellular component: membrane part (GO:0044425);; cellular component: cell part (GO:0044464);; biological process: cellular process (GO:0009987);; biological process: signaling (GO:0023052);; biological process: single-organism process (GO:0044699);; biological process: re…
		GB54016	8.81102e-05	-1.19079	down	3.54356e-07	-1.68597	down	--	--	--	--	--	--	--	Immunoglobulin domain;; Immunoglobulin domain;; Immunoglobulin V-set domain;; CD80-like C2-set immunoglobulin domain	--	S	Function unknown	PREDICTED: uncharacterized protein LOC725264 isoform X2 [Apis mellifera]	--
		GB52761	3.06705e-07	-1.19354	down	2.38513e-13	-1.5086	down	--	--	Molecular Function: DNA binding (GO:0003677);; Molecular Function: transcription factor activity, sequence-specific DNA binding (GO:0003700);; Molecular Function: ATP binding (GO:0005524);; Cellular Component: nucleus (GO:0005634);; Biological Process: regulation of transcription, DNA-templated (GO:0006355);;	K09280|0|ame:410535|K09280 runt-related transcription factor | (RefSeq) GB19482; protein lozenge-like	--	[K]	Transcription	Runt domain	--	K	Transcription	PREDICTED: runt-related transcription factor 1-like isoform X3 [Apis mellifera]	molecular function: binding (GO:0005488);; molecular function: nucleic acid binding transcription factor activity (GO:0001071);; biological process: biological regulation (GO:0065007);; cellular component: cell (GO:0005623);; cellular component: organelle (GO:0043226);; cellular component: cell part (GO:0044464)
		GB45036	9.92727e-17	-1.19354	down	2.46467e-41	-2.20663	down	--	--	Molecular Function: guanyl-nucleotide exchange factor activity (GO:0005085);; Cellular Component: intracellular (GO:0005622);; Biological Process: small GTPase mediated signal transduction (GO:0007264);; Biological Process: positive regulation of GTPase activity (GO:0043547);;	--	--	--	--	SH2 domain;; RasGEF domain	--	S	Function unknown	PREDICTED: breast cancer anti-estrogen resistance protein 3 isoform X3 [Apis mellifera]	molecular function: molecular function regulator (GO:0098772);; biological process: biological regulation (GO:0065007);; cellular component: cell (GO:0005623);; cellular component: cell part (GO:0044464);; biological process: cellular process (GO:0009987);; biological process: signaling (GO:0023052);; biological process: single-organism process (GO:0044699);; biological process: response to stimu…
		GB54123	2.60461e-07	-1.19462	down	5.31995e-12	-1.45401	down	[G]	Carbohydrate transport and metabolism	Cellular Component: integral component of membrane (GO:0016021);; Molecular Function: substrate-specific transmembrane transporter activity (GO:0022891);; Biological Process: transmembrane transport (GO:0055085);;	--	--	[R]	General function prediction only	Sugar (and other) transporter;; Major Facilitator Superfamily	Sugar transporter ERD6-like 7 OS=Arabidopsis thaliana OX=3702 GN=At2g48020 PE=2 SV=2	G	Carbohydrate transport and metabolism	PREDICTED: facilitated trehalose transporter Tret1-2 homolog [Apis mellifera]	cellular component: membrane (GO:0016020);; cellular component: membrane part (GO:0044425);; molecular function: transporter activity (GO:0005215);; biological process: localization (GO:0051179)
		GB47976	0.00605923	-1.19485	down	0.00368225	-1.19698	down	--	--	--	K12567|0|ame:551259|K12567 titin [EC:2.7.11.1] | (RefSeq) zormin; titin	--	--	--	--	--	S	Function unknown	PREDICTED: titin isoform X7 [Apis mellifera]	--
		GB55389	2.92626e-07	-1.19539	down	4.75147e-17	-1.82536	down	--	--	Molecular Function: serine-type endopeptidase inhibitor activity (GO:0004867);; Biological Process: negative regulation of endopeptidase activity (GO:0010951);;	--	--	[W]	Extracellular structures	Spondin_N;; Thrombospondin type 1 domain;; Reeler domain;; Kunitz/Bovine pancreatic trypsin inhibitor domain	--	S	Function unknown	PREDICTED: spondin-1 [Apis mellifera]	molecular function: molecular function regulator (GO:0098772);; biological process: biological regulation (GO:0065007)
		GB45618	0.000391772	-1.19634	down	6.23358e-10	-1.55167	down	[T]	Signal transduction mechanisms	Molecular Function: zinc ion binding (GO:0008270);;	--	--	[R]	General function prediction only	Mib_herc2;; Ankyrin repeats (3 copies);; Ankyrin repeats (many copies);; Ankyrin repeats (many copies);; Ankyrin repeat;; Ankyrin repeat;; Zinc finger, ZZ type	Probable signal recognition particle 43 kDa protein, chloroplastic OS=Oryza sativa subsp. japonica OX=39947 GN=Os03g0131900 PE=2 SV=1	S	Function unknown	PREDICTED: E3 ubiquitin-protein ligase MIB1 isoform X1 [Apis cerana]	molecular function: binding (GO:0005488)
		GB45140	1.48235e-18	-1.19712	down	2.93879e-29	-2.33806	down	[S]	Function unknown	--	K19530|0|ame:552577|K19530 junctophilin | (RefSeq) GB18443; junctophilin-1-like	--	[R]	General function prediction only	MORN repeat	Phosphatidylinositol 4-phosphate 5-kinase 8 OS=Arabidopsis thaliana OX=3702 GN=PIP5K8 PE=1 SV=1	S	Function unknown	PREDICTED: junctophilin-1-like [Apis mellifera]	--
		GB45617	9.11093e-13	-1.19725	down	7.0028e-15	-1.70069	down	--	--	--	--	--	--	--	--	--	S	Function unknown	PREDICTED: soluble scavenger receptor cysteine-rich domain-containing protein SSC5D [Apis mellifera]	--
		GB44073	1.04399e-05	-1.19905	down	8.67079e-07	-1.64867	down	[G]	Carbohydrate transport and metabolism	Cellular Component: integral component of membrane (GO:0016021);; Molecular Function: transmembrane transporter activity (GO:0022857);; Biological Process: transmembrane transport (GO:0055085);;	--	--	[R]	General function prediction only	Sugar (and other) transporter;; Major Facilitator Superfamily	Organic cation/carnitine transporter 4 OS=Arabidopsis thaliana OX=3702 GN=OCT4 PE=2 SV=1	G	Carbohydrate transport and metabolism	PREDICTED: organic cation transporter 1-like isoform X2 [Apis mellifera]	cellular component: membrane (GO:0016020);; cellular component: membrane part (GO:0044425);; molecular function: transporter activity (GO:0005215);; biological process: localization (GO:0051179)
		GB46347	0.000308525	-1.19955	down	3.21609e-07	-1.98675	down	--	--	--	--	--	--	--	Ecdysteroid kinase;; Protein of unknown function (DUF1679);; Phosphotransferase enzyme family	--	S	Function unknown	PREDICTED: uncharacterized protein LOC100578929 [Apis mellifera]	--
		GB54714	7.71746e-33	-1.20012	down	1.98545e-09	-1.20507	down	[J]	Translation, ribosomal structure and biogenesis	Molecular Function: ATP binding (GO:0005524);; Molecular Function: GTP binding (GO:0005525);; Cellular Component: cytoplasm (GO:0005737);; Molecular Function: ATPase activity (GO:0016887);; Molecular Function: ribosome binding (GO:0043022);; Molecular Function: ribosomal large subunit binding (GO:0043023);;	K19788|0|ame:413266|K19788 obg-like ATPase 1 | (RefSeq) obg-like ATPase 1	--	[R]	General function prediction only	Protein of unknown function (DUF933);; 50S ribosome-binding GTPase;; Ferrous iron transport protein B	Obg-like ATPase 1 OS=Oryza sativa subsp. japonica OX=39947 GN=YchF1 PE=1 SV=1	J	Translation, ribosomal structure and biogenesis	PREDICTED: obg-like ATPase 1 [Apis mellifera]	molecular function: binding (GO:0005488);; cellular component: cell (GO:0005623);; cellular component: cell part (GO:0044464);; molecular function: catalytic activity (GO:0003824)
		GB44961	0.000295457	-1.20034	down	3.51242e-06	-1.0969	down	--	--	Molecular Function: transcription factor activity, sequence-specific DNA binding (GO:0003700);; Cellular Component: nucleus (GO:0005634);; Biological Process: DNA replication (GO:0006260);; Biological Process: regulation of transcription, DNA-templated (GO:0006355);;	K09172|0|ame:410259|K09172 nuclear factor I, invertebrate | (RefSeq) nuclear factor 1 X-type	--	[K]	Transcription	Nuclear factor I protein pre-N-terminus;; MH1 domain	--	K	Transcription	PREDICTED: nuclear factor 1 X-type-like isoform X7 [Eufriesea mexicana]	molecular function: nucleic acid binding transcription factor activity (GO:0001071);; biological process: biological regulation (GO:0065007);; cellular component: cell (GO:0005623);; cellular component: organelle (GO:0043226);; cellular component: cell part (GO:0044464);; biological process: metabolic process (GO:0008152);; biological process: cellular process (GO:0009987)
		GB41251	0.0184609	-1.20057	down	0.0434079	-1.22921	down	--	--	--	--	--	--	--	Mitotic-spindle organizing gamma-tubulin ring associated	--	L	Replication, recombination and repair	PREDICTED: mitotic-spindle organizing protein 2-like [Apis florea]	--
		GB55736	9.241e-24	-1.20205	down	5.00159e-20	-1.63303	down	--	--	Molecular Function: signal transducer activity (GO:0004871);; Biological Process: signal transduction (GO:0007165);; Biological Process: adherens junction assembly (GO:0034333);;	K02105|0|ame:550976|K02105 catenin beta 1 | (RefSeq) armadillo segment polarity protein	Wnt signaling pathway (ko04310)	[TZ]	Signal transduction mechanisms;; Cytoskeleton	Armadillo/beta-catenin-like repeat;; non-SMC mitotic condensation complex subunit 1;; HEAT repeats;; HEAT repeat;; Kinesin-associated protein (KAP)	--	F	Nucleotide transport and metabolism	PREDICTED: armadillo segment polarity protein isoform X2 [Apis cerana]	molecular function: signal transducer activity (GO:0004871);; biological process: cellular process (GO:0009987);; biological process: biological regulation (GO:0065007);; biological process: single-organism process (GO:0044699);; biological process: cellular component organization or biogenesis (GO:0071840)
		GB51084	0.000715333	-1.20246	down	0.000197976	-1.20933	down	--	--	--	--	--	--	--	Radial spoke protein 3	Flagellar radial spoke protein 3 OS=Chlamydomonas reinhardtii OX=3055 GN=RSP3 PE=1 SV=1	S	Function unknown	PREDICTED: radial spoke head protein 3 homolog isoform X1 [Apis mellifera]	--
		GB51227	0.000248489	-1.20291	down	2.60686e-08	-1.91218	down	--	--	--	--	--	--	--	Ecdysteroid kinase;; Protein of unknown function (DUF1679);; Phosphotransferase enzyme family	--	S	Function unknown	PREDICTED: uncharacterized protein LOC100578929 [Apis mellifera]	--
		GB52723	1.79515e-06	-1.20412	down	1.98784e-41	-2.19504	down	--	--	Cellular Component: integral component of membrane (GO:0016021);;	--	--	--	--	--	--	S	Function unknown	PREDICTED: uncharacterized protein LOC726322 isoform X1 [Apis mellifera]	cellular component: membrane (GO:0016020);; cellular component: membrane part (GO:0044425)
		GB48486	0.00685708	-1.20724	down	0.00106732	-1.28145	down	--	--	Molecular Function: nucleic acid binding (GO:0003676);; Molecular Function: metal ion binding (GO:0046872);;	--	--	[R]	General function prediction only	Zinc finger, C2H2 type;; Zinc-finger double domain;; C2H2-type zinc finger;; Zinc-finger double-stranded RNA-binding;; C2H2-type zinc finger;; BED zinc finger;; Zinc-finger of C2H2 type	Lysine-specific demethylase SE14 OS=Oryza sativa subsp. japonica OX=39947 GN=SE14 PE=3 SV=2	S	Function unknown	PREDICTED: zinc finger protein Gfi-1b [Apis mellifera]	molecular function: binding (GO:0005488)
		GB53100	0.000349741	-1.20785	down	1.67524e-07	-1.42055	down	--	--	Molecular Function: transcription factor activity, sequence-specific DNA binding (GO:0003700);; Cellular Component: nucleus (GO:0005634);; Biological Process: regulation of transcription, DNA-templated (GO:0006355);; Molecular Function: sequence-specific DNA binding (GO:0043565);;	K09364|5.50096e-171|ame:727092|K09364 POU domain transcription factor, class 2 | (RefSeq) protein nubbin-like	--	[K]	Transcription	Pou domain - N-terminal to homeobox domain;; Homeobox domain	--	K	Transcription	POU domain, class 2, transcription factor 1 [Habropoda laboriosa]	molecular function: nucleic acid binding transcription factor activity (GO:0001071);; biological process: biological regulation (GO:0065007);; cellular component: cell (GO:0005623);; cellular component: organelle (GO:0043226);; cellular component: cell part (GO:0044464);; molecular function: binding (GO:0005488)
		GB54888	2.31423e-10	-1.20923	down	7.00698e-12	-1.57491	down	[I]	Lipid transport and metabolism	Cellular Component: integral component of membrane (GO:0016021);; Molecular Function: transferase activity, transferring acyl groups other than amino-acyl groups (GO:0016747);;	K14457|0|ame:409905|K14457 2-acylglycerol O-acyltransferase 2 [EC:2.3.1.22] | (RefSeq) GB13930; 2-acylglycerol O-acyltransferase 1-like	Glycerolipid metabolism (ko00561)	[I]	Lipid transport and metabolism	Diacylglycerol acyltransferase	Diacylglycerol O-acyltransferase 2 OS=Arabidopsis thaliana OX=3702 GN=DGAT2 PE=1 SV=1	S	Function unknown	PREDICTED: 2-acylglycerol O-acyltransferase 1-like [Apis mellifera]	cellular component: membrane (GO:0016020);; cellular component: membrane part (GO:0044425);; molecular function: catalytic activity (GO:0003824)
		GB50101	0.00232587	-1.20949	down	1.75955e-21	-1.5585	down	[V]	Defense mechanisms	Molecular Function: ATP binding (GO:0005524);; Biological Process: transport (GO:0006810);; Cellular Component: integral component of membrane (GO:0016021);; Molecular Function: ATPase activity (GO:0016887);;	--	--	[IR]	Lipid transport and metabolism;; General function prediction only	ABC-2 type transporter;; ABC-2 family transporter protein;; ABC transporter;; AAA domain, putative AbiEii toxin, Type IV TA system	ABC transporter A family member 1 OS=Arabidopsis thaliana OX=3702 GN=ABCA1 PE=2 SV=2	V	Defense mechanisms	PREDICTED: ABC transporter G family member 20 isoform X1 [Apis mellifera]	molecular function: binding (GO:0005488);; biological process: localization (GO:0051179);; cellular component: membrane (GO:0016020);; cellular component: membrane part (GO:0044425);; molecular function: catalytic activity (GO:0003824)
		GB53286	4.17902e-09	-1.21054	down	0.000887215	-1.02633	down	--	--	--	--	--	[R]	General function prediction only	--	--	S	Function unknown	PREDICTED: uncharacterized protein LOC409402 isoform X2 [Apis mellifera]	--
		GB54030	5.57589e-14	-1.21099	down	6.43045e-26	-2.14728	down	--	--	Cellular Component: nucleus (GO:0005634);; Biological Process: regulation of transcription, DNA-templated (GO:0006355);; Molecular Function: zinc ion binding (GO:0008270);; Molecular Function: sequence-specific DNA binding (GO:0043565);;	K09378|0|ame:410304|K09378 AT-binding transcription factor 1 | (RefSeq) zinc finger homeobox protein 4	--	[R]	General function prediction only	Homeobox domain;; Zinc finger, C2H2 type;; C2H2-type zinc finger;; Homeobox KN domain;; Zinc-finger of C2H2 type	Homeobox-leucine zipper protein ATHB-22 OS=Arabidopsis thaliana OX=3702 GN=ATHB-22 PE=2 SV=1	S	Function unknown	PREDICTED: zinc finger homeobox protein 4 isoform X1 [Apis mellifera]	cellular component: cell (GO:0005623);; cellular component: organelle (GO:0043226);; cellular component: cell part (GO:0044464);; biological process: biological regulation (GO:0065007);; molecular function: binding (GO:0005488)
		GB53886	0.00568972	-1.21125	down	6.97231e-05	-1.30698	down	--	--	Cellular Component: integral component of membrane (GO:0016021);;	--	--	--	--	--	--	S	Function unknown	PREDICTED: uncharacterized protein LOC100578389 [Apis mellifera]	cellular component: membrane (GO:0016020);; cellular component: membrane part (GO:0044425)
		GB46629	0.00562067	-1.21187	down	0.00523911	-1.87633	down	--	--	--	--	--	--	--	--	--	--	--	PREDICTED: uncharacterized protein LOC100577537 [Apis mellifera]	--
		Apis_mellifera_newGene_808	4.60182e-13	-1.21308	down	2.47671e-10	-1.26936	down	[C]	Energy production and conversion	Cellular Component: mitochondrion (GO:0005739);; Cellular Component: membrane (GO:0016020);; Molecular Function: oxidoreductase activity (GO:0016491);;	K03878|1.23837e-11|soc:9977800|K03878 NADH-ubiquinone oxidoreductase chain 1 [EC:1.6.5.3] | (RefSeq) ND1; NADH dehydrogenase subunit 1	Oxidative phosphorylation (ko00190)	[C]	Energy production and conversion	NADH dehydrogenase	NADH-ubiquinone oxidoreductase chain 1 OS=Lithobates catesbeiana OX=8400 GN=MT-ND1 PE=3 SV=3	C	Energy production and conversion	NADH dehydrogenase subunit 1, partial (mitochondrion) [Stefania schuberti]	cellular component: cell (GO:0005623);; cellular component: organelle (GO:0043226);; cellular component: cell part (GO:0044464);; cellular component: membrane (GO:0016020);; molecular function: catalytic activity (GO:0003824)
		GB41372	1.78114e-17	-1.2132	down	3.80836e-27	-1.6853	down	[E]	Amino acid transport and metabolism	Molecular Function: transporter activity (GO:0005215);; Cellular Component: integral component of membrane (GO:0016021);; Biological Process: transmembrane transport (GO:0055085);;	--	--	[I]	Lipid transport and metabolism	Sodium:solute symporter family	--	E	Amino acid transport and metabolism	PREDICTED: high-affinity choline transporter 1-like [Apis mellifera]	molecular function: transporter activity (GO:0005215);; cellular component: membrane (GO:0016020);; cellular component: membrane part (GO:0044425);; biological process: localization (GO:0051179)
		GB52719	7.35014e-05	-1.21411	down	6.81182e-07	-1.50209	down	--	--	Molecular Function: DNA binding (GO:0003677);; Molecular Function: transcription factor activity, sequence-specific DNA binding (GO:0003700);; Molecular Function: ATP binding (GO:0005524);; Cellular Component: nucleus (GO:0005634);; Biological Process: regulation of transcription, DNA-templated (GO:0006355);;	K20213|0|ame:726124|K20213 RUNX transcription factor Runt | (RefSeq) GB11654; segmentation protein Runt-like	--	[K]	Transcription	Runt domain	--	K	Transcription	PREDICTED: segmentation protein Runt-like [Apis mellifera]	molecular function: binding (GO:0005488);; molecular function: nucleic acid binding transcription factor activity (GO:0001071);; biological process: biological regulation (GO:0065007);; cellular component: cell (GO:0005623);; cellular component: organelle (GO:0043226);; cellular component: cell part (GO:0044464)
		GB44091	4.948e-17	-1.21465	down	3.44e-27	-1.91318	down	--	--	--	K10382|0|ame:408779|K10382 dystonin | (RefSeq) shot; short stop	--	[Z]	Cytoskeleton	Spectrin repeat;; Plectin repeat;; Growth-Arrest-Specific Protein 2 Domain;; EF-hand domain pair;; EF-hand domain;; EF hand	--	Z	Cytoskeleton	PREDICTED: LOW QUALITY PROTEIN: microtubule-actin cross-linking factor 1 [Apis mellifera]	--
		GB43407	1.47761e-05	-1.21545	down	1.03063e-22	-1.91978	down	--	--	Molecular Function: metal ion binding (GO:0046872);;	--	--	--	--	--	--	S	Function unknown	PREDICTED: uncharacterized protein LOC102656661 isoform X1 [Apis mellifera]	molecular function: binding (GO:0005488)
		GB44279	1.58313e-08	-1.21603	down	0.00644715	-1.16783	down	--		Molecular Function: protein tyrosine kinase activity (GO:0004713);; Molecular Function: ATP binding (GO:0005524);; Cellular Component: integral component of membrane (GO:0016021);; Biological Process: peptidyl-tyrosine phosphorylation (GO:0018108);;	--	--	[T]	Signal transduction mechanisms	Protein tyrosine kinase;; Protein kinase domain	Serine/threonine-protein kinase STY8 OS=Arabidopsis thaliana OX=3702 GN=STY8 PE=1 SV=2	T	Signal transduction mechanisms	PREDICTED: discoidin domain-containing receptor 2 isoform X1 [Apis mellifera]	molecular function: catalytic activity (GO:0003824);; biological process: metabolic process (GO:0008152);; biological process: cellular process (GO:0009987);; molecular function: binding (GO:0005488);; cellular component: membrane (GO:0016020);; cellular component: membrane part (GO:0044425)
		GB43130	2.78266e-05	-1.21649	down	0.000250164	-1.39282	down	--	--	Biological Process: signal transduction (GO:0007165);; Cellular Component: integral component of membrane (GO:0016021);;	--	--	--	--	Immunoglobulin domain;; Immunoglobulin I-set domain;; Immunoglobulin domain;; Immunoglobulin domain;; Immunoglobulin V-set domain;; TIR domain	--	S	Function unknown	PREDICTED: single Ig IL-1-related receptor-like [Apis mellifera]	biological process: cellular process (GO:0009987);; biological process: biological regulation (GO:0065007);; cellular component: membrane (GO:0016020);; cellular component: membrane part (GO:0044425)
		GB40282	0.000845649	-1.21695	down	1.17269e-20	-1.72836	down	[T]	Signal transduction mechanisms	Molecular Function: protein tyrosine phosphatase activity (GO:0004725);; Cellular Component: integral component of membrane (GO:0016021);; Biological Process: peptidyl-tyrosine dephosphorylation (GO:0035335);;	--	--	[T]	Signal transduction mechanisms	Protein-tyrosine phosphatase	Protein-tyrosine-phosphatase PTP1 OS=Arabidopsis thaliana OX=3702 GN=PTP1 PE=1 SV=1	T	Signal transduction mechanisms	PREDICTED: mucin-5AC isoform X1 [Apis mellifera]	molecular function: catalytic activity (GO:0003824);; biological process: metabolic process (GO:0008152);; biological process: cellular process (GO:0009987);; cellular component: membrane (GO:0016020);; cellular component: membrane part (GO:0044425)
		GB40871	1.37039e-08	-1.21956	down	1.76501e-10	-1.48854	down	--	--	Molecular Function: DNA binding (GO:0003677);;	--	--	--	--	helix-turn-helix, Psq domain	--	S	Function unknown	PREDICTED: protein bric-a-brac 1-like [Apis mellifera]	molecular function: binding (GO:0005488)
		GB49869	1.45071e-10	-1.22135	down	1.05371e-09	-1.49775	down	--	--	Molecular Function: lipid transporter activity (GO:0005319);; Biological Process: lipid transport (GO:0006869);;	K14463|0|ame:551250|K14463 microsomal triglyceride transfer protein large subunit | (RefSeq) Mtp; microsomal triglyceride transfer protein large subunit	--	[IU]	Lipid transport and metabolism;; Intracellular trafficking, secretion, and vesicular transport	Lipoprotein amino terminal region	--	U	Intracellular trafficking, secretion, and vesicular transport	PREDICTED: microsomal triglyceride transfer protein large subunit [Apis mellifera]	molecular function: transporter activity (GO:0005215);; biological process: localization (GO:0051179);; biological process: single-organism process (GO:0044699)
		GB52992	0.0211434	-1.22161	down	0.0449595	-1.06539	down	--	--	--	--	--	[R]	General function prediction only	Kazal-type serine protease inhibitor domain;; Kazal-type serine protease inhibitor domain	--	S	Function unknown	PREDICTED: agrin [Apis mellifera]	--
		GB52919	0.000161169	-1.22185	down	7.83907e-09	-2.26626	down	--	--	Cellular Component: integral component of membrane (GO:0016021);; Molecular Function: structural constituent of cuticle (GO:0042302);;	--	--	--	--	Insect cuticle protein	--	S	Function unknown	PREDICTED: uncharacterized protein LOC102653832 [Apis mellifera]	cellular component: membrane (GO:0016020);; cellular component: membrane part (GO:0044425);; molecular function: structural molecule activity (GO:0005198)
		GB44928	0.00758849	-1.22185	down	0.0327756	-1.04958	down	[N]	Cell motility	Cellular Component: integral component of membrane (GO:0016021);; Molecular Function: transferase activity, transferring glycosyl groups (GO:0016757);;	K00720|0|ame:411552|K00720 ceramide glucosyltransferase [EC:2.4.1.80] | (RefSeq) GlcT-1; ceramide glucosyltransferase	Sphingolipid metabolism (ko00600)	[IM]	Lipid transport and metabolism;; Cell wall/membrane/envelope biogenesis	Glycosyl transferase family 21;; Glycosyltransferase like family 2;; Glycosyl transferase family group 2	--	M	Cell wall/membrane/envelope biogenesis	PREDICTED: ceramide glucosyltransferase [Apis mellifera]	cellular component: membrane (GO:0016020);; cellular component: membrane part (GO:0044425);; molecular function: catalytic activity (GO:0003824)
		GB49852	0.000124621	-1.22384	down	4.80666e-10	-1.55298	down	[G]	Carbohydrate transport and metabolism	Cellular Component: Golgi membrane (GO:0000139);; Biological Process: protein glycosylation (GO:0006486);; Cellular Component: integral component of membrane (GO:0016021);; Molecular Function: transferase activity, transferring glycosyl groups (GO:0016757);; Molecular Function: carbohydrate binding (GO:0030246);;	K00710|0|ame:410470|K00710 polypeptide N-acetylgalactosaminyltransferase [EC:2.4.1.41] | (RefSeq) putative polypeptide N-acetylgalactosaminyltransferase 9	Mucin type O-Glycan biosynthesis (ko00512)	[O]	Posttranslational modification, protein turnover, chaperones	Ricin-type beta-trefoil lectin domain;; Glycosyl transferase family 2;; Ricin-type beta-trefoil lectin domain-like;; N-terminal domain of galactosyltransferase	--	S	Function unknown	Putative polypeptide N-acetylgalactosaminyltransferase [Apis cerana cerana]	cellular component: cell (GO:0005623);; cellular component: membrane (GO:0016020);; cellular component: organelle (GO:0043226);; cellular component: organelle part (GO:0044422);; cellular component: cell part (GO:0044464);; biological process: metabolic process (GO:0008152);; biological process: cellular process (GO:0009987);; biological process: single-organism process (GO:0044699);; cellular co…
		GB47855	0.000822201	-1.22453	down	6.1545e-05	-1.45178	down	--	--	--	--	--	--	--	--	--	S	Function unknown	Transposable element Tc3 transposase, partial [Harpegnathos saltator]	--
		GB55426	1.40891e-16	-1.22491	down	6.37837e-59	-1.69494	down	--	--	--	--	--	--	--	PDZ domain (Also known as DHR or GLGF);; PDZ domain	--	S	Function unknown	PREDICTED: uncharacterized protein LOC725893 isoform X4 [Apis mellifera]	--
		GB54224	0.0233788	-1.22538	down	0.00638092	-1.77512	down	--	--	--	--	--	--	--	--	--	--	--	--	--
		GB50505	1.93774e-06	-1.2275	down	3.26859e-18	-1.47553	down	[E]	Amino acid transport and metabolism	Molecular Function: carboxypeptidase activity (GO:0004180);; Biological Process: proteolysis (GO:0006508);; Molecular Function: metallopeptidase activity (GO:0008237);; Molecular Function: peptidyl-dipeptidase activity (GO:0008241);; Cellular Component: membrane (GO:0016020);; Molecular Function: metal ion binding (GO:0046872);;	K01283|0|ame:408536|K01283 peptidyl-dipeptidase A [EC:3.4.15.1] | (RefSeq) angiotensin-converting enzyme	--	[E]	Amino acid transport and metabolism	Angiotensin-converting enzyme	--	S	Function unknown	PREDICTED: angiotensin-converting enzyme isoform X2 [Apis mellifera]	molecular function: catalytic activity (GO:0003824);; biological process: metabolic process (GO:0008152);; cellular component: membrane (GO:0016020);; molecular function: binding (GO:0005488)
		GB44972	6.86554e-13	-1.22882	down	1.71264e-25	-1.72057	down	--	--	Cellular Component: cell-cell adherens junction (GO:0005913);; Biological Process: embryonic body morphogenesis (GO:0010172);; Biological Process: single organismal cell-cell adhesion (GO:0016337);; Biological Process: regulation of actin cytoskeleton organization (GO:0032956);; Molecular Function: cadherin binding (GO:0045296);;	--	--	[TW]	Signal transduction mechanisms;; Extracellular structures	Armadillo/beta-catenin-like repeat;; HEAT repeats;; HEAT-like repeat	ARM REPEAT PROTEIN INTERACTING WITH ABF2 OS=Arabidopsis thaliana OX=3702 GN=ARIA PE=1 SV=2	U	Intracellular trafficking, secretion, and vesicular transport	PREDICTED: catenin delta-2 isoform X6 [Apis mellifera]	cellular component: cell junction (GO:0030054);; biological process: multicellular organismal process (GO:0032501);; biological process: developmental process (GO:0032502);; biological process: single-organism process (GO:0044699);; biological process: biological adhesion (GO:0022610);; biological process: biological regulation (GO:0065007);; molecular function: binding (GO:0005488)
		GB51546	0.00182765	-1.22933	down	3.62338e-10	-2.53146	down	--	--	--	--	--	--	--	Spectrin repeat	--	Z	Cytoskeleton	PREDICTED: dystrophin, isoforms A/C/F/G/H-like isoform X1 [Apis dorsata]	--
		GB42580	6.9925e-11	-1.2307	down	1.63847e-08	-1.33648	down	[C]	Energy production and conversion	Cellular Component: integral component of membrane (GO:0016021);; Molecular Function: structural constituent of cuticle (GO:0042302);;	--	--	[QR]	Secondary metabolites biosynthesis, transport and catabolism;; General function prediction only	short chain dehydrogenase;; Enoyl-(Acyl carrier protein) reductase;; Fungal family of unknown function (DUF1776)	--	S	Function unknown	PREDICTED: D-beta-hydroxybutyrate dehydrogenase, mitochondrial [Apis mellifera]	cellular component: membrane (GO:0016020);; cellular component: membrane part (GO:0044425);; molecular function: structural molecule activity (GO:0005198)
		GB53644	4.34242e-05	-1.23095	down	1.51255e-22	-2.26781	down	--	--	--	K14443|0|ame:100578925|K14443 protein Tob/BTG | (RefSeq) protein Tob1-like	RNA degradation (ko03018)	[TR]	Signal transduction mechanisms;; General function prediction only	BTG family	--	S	Function unknown	PREDICTED: protein Tob1-like [Apis mellifera]	--
		GB41742	5.51226e-08	-1.23288	down	7.45244e-18	-1.51628	down	[G]	Carbohydrate transport and metabolism	Cellular Component: integral component of membrane (GO:0016021);; Molecular Function: substrate-specific transmembrane transporter activity (GO:0022891);; Biological Process: transmembrane transport (GO:0055085);;	--	--	[R]	General function prediction only	Sugar (and other) transporter;; Major Facilitator Superfamily	Sugar transporter ERD6-like 6 OS=Arabidopsis thaliana OX=3702 GN=At1g75220 PE=1 SV=1	G	Carbohydrate transport and metabolism	PREDICTED: facilitated trehalose transporter Tret1-like isoform X2 [Apis mellifera]	cellular component: membrane (GO:0016020);; cellular component: membrane part (GO:0044425);; molecular function: transporter activity (GO:0005215);; biological process: localization (GO:0051179)
		GB40603	1.12149e-07	-1.23291	down	9.80454e-17	-1.80368	down	[W]	Extracellular structures	Molecular Function: protein tyrosine kinase activity (GO:0004713);; Molecular Function: ATP binding (GO:0005524);; Cellular Component: integral component of membrane (GO:0016021);; Biological Process: peptidyl-tyrosine phosphorylation (GO:0018108);;	--	--	[T]	Signal transduction mechanisms	Protein tyrosine kinase;; Protein kinase domain	Serine/threonine-protein kinase STY8 OS=Arabidopsis thaliana OX=3702 GN=STY8 PE=1 SV=2	T	Signal transduction mechanisms	PREDICTED: platelet binding protein GspB [Apis mellifera]	molecular function: catalytic activity (GO:0003824);; biological process: metabolic process (GO:0008152);; biological process: cellular process (GO:0009987);; molecular function: binding (GO:0005488);; cellular component: membrane (GO:0016020);; cellular component: membrane part (GO:0044425)
		GB54868	0.000209175	-1.23699	down	8.9232e-11	-1.81224	down	--	--	Cellular Component: extracellular region (GO:0005576);; Molecular Function: carboxylic ester hydrolase activity (GO:0052689);;	--	--	--	--	Lipase	--	S	Function unknown	PREDICTED: phospholipase A1 member A isoform X2 [Apis cerana]	cellular component: extracellular region (GO:0005576);; molecular function: catalytic activity (GO:0003824)
		GB44116	0.00255454	-1.23823	down	3.25398e-13	-2.39946	down	[IQ]	Lipid transport and metabolism;; Secondary metabolites biosynthesis, transport and catabolism	Molecular Function: catalytic activity (GO:0003824);; Biological Process: metabolic process (GO:0008152);;	K00666|0|ame:552475|K00666 fatty-acyl-CoA synthase [EC:6.2.1.-] | (RefSeq) ACSF2, GB12778; acyl-CoA synthetase family member 2	--	[I]	Lipid transport and metabolism	AMP-binding enzyme;; AMP-binding enzyme C-terminal domain	4-coumarate--CoA ligase-like 4 OS=Oryza sativa subsp. japonica OX=39947 GN=4CLL4 PE=2 SV=1	IQ	Lipid transport and metabolism;; Secondary metabolites biosynthesis, transport and catabolism	PREDICTED: acyl-CoA synthetase family member 2, mitochondrial isoform X1 [Apis mellifera]	molecular function: catalytic activity (GO:0003824);; biological process: metabolic process (GO:0008152)
		GB52224	0.000476773	-1.24274	down	7.39524e-08	-2.32398	down	[U]	Intracellular trafficking, secretion, and vesicular transport	Molecular Function: calcium ion binding (GO:0005509);; Cellular Component: plasma membrane (GO:0005886);; Biological Process: homophilic cell adhesion via plasma membrane adhesion molecules (GO:0007156);; Cellular Component: integral component of membrane (GO:0016021);;	K16506|0|ame:552589|K16506 protocadherin Fat 1/2/3 | (RefSeq) GB11556; fat-like cadherin-related tumor suppressor homolog	--	[T]	Signal transduction mechanisms	Cadherin domain;; Cadherin-like;; Cadherin-like	--	S	Function unknown	PREDICTED: fat-like cadherin-related tumor suppressor homolog [Apis mellifera]	molecular function: binding (GO:0005488);; cellular component: cell (GO:0005623);; cellular component: membrane (GO:0016020);; cellular component: cell part (GO:0044464);; biological process: biological adhesion (GO:0022610);; cellular component: membrane part (GO:0044425)
		GB45609	0.00106105	-1.24343	down	9.49253e-19	-1.81843	down	[P]	Inorganic ion transport and metabolism	Molecular Function: N,N-dimethylaniline monooxygenase activity (GO:0004499);; Molecular Function: flavin adenine dinucleotide binding (GO:0050660);; Molecular Function: NADP binding (GO:0050661);; Biological Process: oxidation-reduction process (GO:0055114);;	--	--	[Q]	Secondary metabolites biosynthesis, transport and catabolism	Flavin-binding monooxygenase-like;; Pyridine nucleotide-disulphide oxidoreductase;; Pyridine nucleotide-disulphide oxidoreductase;; FAD dependent oxidoreductase;; NAD(P)-binding Rossmann-like domain;; FAD-NAD(P)-binding;; L-lysine 6-monooxygenase (NADPH-requiring);; Pyridine nucleotide-disulphide oxidoreductase	Flavin-containing monooxygenase FMO GS-OX-like 4 OS=Arabidopsis thaliana OX=3702 GN=At1g62600 PE=2 SV=1	P	Inorganic ion transport and metabolism	PREDICTED: flavin-containing monooxygenase FMO GS-OX-like 4 [Apis mellifera]	molecular function: catalytic activity (GO:0003824);; biological process: metabolic process (GO:0008152);; biological process: single-organism process (GO:0044699);; molecular function: binding (GO:0005488)
		GB43711	8.26598e-06	-1.24362	down	1.14361e-14	-1.93379	down	[QV]	Secondary metabolites biosynthesis, transport and catabolism;; Defense mechanisms	Molecular Function: monooxygenase activity (GO:0004497);; Molecular Function: iron ion binding (GO:0005506);; Cellular Component: integral component of membrane (GO:0016021);; Molecular Function: oxidoreductase activity, acting on paired donors, with incorporation or reduction of molecular oxygen (GO:0016705);; Molecular Function: heme binding (GO:0020037);; Biological Process: oxidation-reductio…	K15003|0|hst:105190015|K15003 cytochrome P450 family 9 [EC:1.14.-.-] | (RefSeq) cytochrome P450 9e2-like	--	[Q]	Secondary metabolites biosynthesis, transport and catabolism	Cytochrome P450	Cytochrome P450 734A6 OS=Oryza sativa subsp. japonica OX=39947 GN=CYP734A6 PE=2 SV=1	Q	Secondary metabolites biosynthesis, transport and catabolism	Cytochrome P450 [Apis cerana cerana]	molecular function: catalytic activity (GO:0003824);; biological process: metabolic process (GO:0008152);; biological process: single-organism process (GO:0044699);; molecular function: binding (GO:0005488);; cellular component: membrane (GO:0016020);; cellular component: membrane part (GO:0044425)
		GB44532	9.79021e-22	-1.24479	down	5.17884e-39	-1.76487	down	--	--	Molecular Function: transcription factor activity, sequence-specific DNA binding (GO:0003700);; Cellular Component: nucleus (GO:0005634);; Cellular Component: transcription factor complex (GO:0005667);; Cellular Component: cytoplasm (GO:0005737);; Biological Process: regulation of transcription, DNA-templated (GO:0006355);; Cellular Component: integral component of membrane (GO:0016021);; Molecul…	K08268|0|ame:408852|K08268 hypoxia-inducible factor 1 alpha | (RefSeq) GB16786; protein similar-like	--	[TK]	Signal transduction mechanisms;; Transcription	PAS fold;; PAS fold;; PAS domain;; Tetraspanin family;; PAS domain	--	K	Transcription	PREDICTED: uncharacterized protein LOC408852 isoform X1 [Apis mellifera]	molecular function: nucleic acid binding transcription factor activity (GO:0001071);; biological process: biological regulation (GO:0065007);; cellular component: cell (GO:0005623);; cellular component: organelle (GO:0043226);; cellular component: cell part (GO:0044464);; cellular component: macromolecular complex (GO:0032991);; cellular component: membrane (GO:0016020);; cellular component: memb…
		GB54802	3.74553e-09	-1.24565	down	4.65733e-11	-1.20037	down	--	--	Molecular Function: transferase activity, transferring glycosyl groups (GO:0016757);;	--	--	[G]	Carbohydrate transport and metabolism	Glycosyl-transferase for dystroglycan	--	S	Function unknown	PREDICTED: beta-1,4-glucuronyltransferase 1 [Apis mellifera]	molecular function: catalytic activity (GO:0003824)
		GB55610	0.00131556	-1.24573	down	5.31811e-07	-1.13917	down	[R]	General function prediction only	Molecular Function: catalytic activity (GO:0003824);; Cellular Component: integral component of membrane (GO:0016021);; Molecular Function: molybdenum ion binding (GO:0030151);; Molecular Function: pyridoxal phosphate binding (GO:0030170);;	--	--	[R]	General function prediction only	MOSC domain;; MOSC N-terminal beta barrel domain	Molybdenum cofactor sulfurase OS=Arabidopsis thaliana OX=3702 GN=ABA3 PE=1 SV=1	S	Function unknown	PREDICTED: mitochondrial amidoxime reducing component 2-like [Apis mellifera]	molecular function: catalytic activity (GO:0003824);; cellular component: membrane (GO:0016020);; cellular component: membrane part (GO:0044425);; molecular function: binding (GO:0005488)
		GB55483	1.3422e-17	-1.2491	down	5.30267e-16	-2.29937	down	[X]	--	--	--	--	[Z]	Cytoskeleton	Immunoglobulin I-set domain;; Fibronectin type III domain;; Immunoglobulin domain;; Immunoglobulin domain;; Immunoglobulin domain;; Protein kinase domain;; Immunoglobulin V-set domain;; Purple acid Phosphatase, N-terminal domain;; Protein tyrosine kinase;; CD80-like C2-set immunoglobulin domain;; Natural killer cell receptor 2B4;; Y_Y_Y domain;; Tissue factor;; Izumo-like Immunoglobulin domain;; …	Calcium-dependent protein kinase 29 OS=Oryza sativa subsp. japonica OX=39947 GN=CPK29 PE=2 SV=1	S	Function unknown	PREDICTED: twitchin [Megachile rotundata]	--
		GB52718	1.37211e-07	-1.24939	down	4.3406e-30	-1.83568	down	--	--	Molecular Function: DNA binding (GO:0003677);; Molecular Function: transcription factor activity, sequence-specific DNA binding (GO:0003700);; Molecular Function: ATP binding (GO:0005524);; Cellular Component: nucleus (GO:0005634);; Biological Process: regulation of transcription, DNA-templated (GO:0006355);;	K09280|0|ame:410534|K09280 runt-related transcription factor | (RefSeq) GB15836; uncharacterized LOC410534	--	[K]	Transcription	Runt domain	--	K	Transcription	PREDICTED: uncharacterized protein LOC410534 [Apis mellifera]	molecular function: binding (GO:0005488);; molecular function: nucleic acid binding transcription factor activity (GO:0001071);; biological process: biological regulation (GO:0065007);; cellular component: cell (GO:0005623);; cellular component: organelle (GO:0043226);; cellular component: cell part (GO:0044464)
		GB40336	8.49569e-05	-1.25173	down	1.63585e-10	-1.27935	down	--	--	--	K12349|0|ame:409628|K12349 neutral ceramidase [EC:3.5.1.23] | (RefSeq) CDase; neutral ceramidase	Sphingolipid metabolism (ko00600)	[T]	Signal transduction mechanisms	Neutral/alkaline non-lysosomal ceramidase, N-terminal;; Neutral/alkaline non-lysosomal ceramidase, C-terminal	Neutral ceramidase 3 OS=Arabidopsis thaliana OX=3702 GN=NCER3 PE=2 SV=1	S	Function unknown	PREDICTED: neutral ceramidase [Apis mellifera]	--
		GB48396	1.33507e-14	-1.25284	down	1.74048e-42	-2.1946	down	[K]	Transcription	Biological Process: signal transduction (GO:0007165);; Cellular Component: integral component of membrane (GO:0016021);;	--	--	[T]	Signal transduction mechanisms	Leucine rich repeat;; Leucine Rich repeats (2 copies);; Leucine rich repeats (6 copies);; Leucine-rich repeat;; TIR domain;; Leucine Rich Repeat;; TIR domain;; Leucine Rich repeat	Serine/threonine-protein kinase BRI1-like 2 OS=Arabidopsis thaliana OX=3702 GN=BRL2 PE=1 SV=1	S	Function unknown	PREDICTED: slit homolog 2 protein [Apis mellifera]	biological process: cellular process (GO:0009987);; biological process: biological regulation (GO:0065007);; cellular component: membrane (GO:0016020);; cellular component: membrane part (GO:0044425)
		GB54126	5.29045e-06	-1.25425	down	2.50985e-09	-1.83334	down	--	--	Biological Process: ion transport (GO:0006811);; Biological Process: transmembrane transport (GO:0055085);;	K04905|9.73169e-70|soc:105196825|K04905 potassium voltage-gated channel Eag-related subfamily H member 2 | (RefSeq) potassium voltage-gated channel subfamily H member 2	--	--	--	--	--	U	Intracellular trafficking, secretion, and vesicular transport	Potassium voltage-gated channel subfamily H member [Apis cerana cerana]	biological process: localization (GO:0051179)
		GB53404	6.0653e-12	-1.25441	down	1.28605e-09	-1.6406	down	--	--	Molecular Function: transcription factor activity, sequence-specific DNA binding (GO:0003700);; Biological Process: regulation of transcription, DNA-templated (GO:0006355);; Molecular Function: transcription factor binding (GO:0008134);; Molecular Function: protein domain specific binding (GO:0019904);; Molecular Function: sequence-specific DNA binding (GO:0043565);;	K08035|0|ame:411296|K08035 forkhead box protein A2, hepatocyte nuclear factor 3-beta | (RefSeq) GB14416; silk gland factor 1-like	Longevity regulating pathway - multiple species (ko04213)	[K]	Transcription	Forkhead domain;; Forkhead N-terminal region;; HNF3 C-terminal domain	--	K	Transcription	PREDICTED: silk gland factor 1-like [Apis mellifera]	molecular function: nucleic acid binding transcription factor activity (GO:0001071);; biological process: biological regulation (GO:0065007);; molecular function: binding (GO:0005488)
		GB44710	3.03744e-07	-1.25601	down	3.4993e-12	-1.5288	down	[E]	Amino acid transport and metabolism	--	K01754|0|ame:552523|K01754 threonine dehydratase [EC:4.3.1.19] | (RefSeq) L-threonine ammonia-lyase	Glycine, serine and threonine metabolism (ko00260);; Valine, leucine and isoleucine biosynthesis (ko00290);; Carbon metabolism (ko01200);; Biosynthesis of amino acids (ko01230)	[E]	Amino acid transport and metabolism	Pyridoxal-phosphate dependent enzyme	Threonine dehydratase biosynthetic, chloroplastic OS=Solanum lycopersicum OX=4081 GN=TD PE=1 SV=1	E	Amino acid transport and metabolism	PREDICTED: L-threonine ammonia-lyase isoform X2 [Apis mellifera]	--
		GB41892	0.000247209	-1.259	down	0.00421309	-1.41151	down	[S]	Function unknown	--	--	--	--	--	--	--	G	Carbohydrate transport and metabolism	PREDICTED: leucine-rich repeat and coiled-coil domain-containing protein PF07_0014-like [Biomphalaria glabrata]	--
		GB42423	6.64594e-08	-1.26135	down	2.55405e-08	-1.96818	down	--	--	Cellular Component: cytoskeleton (GO:0005856);; Biological Process: actin cytoskeleton organization (GO:0030036);;	--	--	--	--	--	--	S	Function unknown	PREDICTED: LOW QUALITY PROTEIN: serine-rich adhesin for platelets [Apis mellifera]	cellular component: cell (GO:0005623);; cellular component: organelle (GO:0043226);; cellular component: cell part (GO:0044464);; biological process: cellular process (GO:0009987);; biological process: single-organism process (GO:0044699);; biological process: cellular component organization or biogenesis (GO:0071840)
		GB47370	1.01154e-07	-1.26296	down	1.0208e-08	-1.69445	down	--	--	--	K20632|0|ame:410706|K20632 deleted in liver cancer protein | (RefSeq) StARD13; rho GTPase-activating protein 7	--	--	--	--	--	S	Function unknown	PREDICTED: rho GTPase-activating protein 7 isoform X1 [Apis mellifera]	--
		GB53110	0.0090428	-1.26318	down	1.89202e-07	-2.49376	down	--	--	--	--	--	--	--	--	--	S	Function unknown	apidermin 3 precursor [Apis mellifera]	--
		GB43879	1.35358e-13	-1.26444	down	8.65849e-29	-1.84837	down	[G]	Carbohydrate transport and metabolism	Molecular Function: transporter activity (GO:0005215);; Biological Process: transport (GO:0006810);; Cellular Component: integral component of membrane (GO:0016021);;	K09884|0|ame:551806|K09884 aquaporin rerated protein, invertebrate | (RefSeq) GB14709; aquaporin-like	--	[G]	Carbohydrate transport and metabolism	Major intrinsic protein	Probable aquaporin TIP4-1 OS=Oryza sativa subsp. japonica OX=39947 GN=TIP4-1 PE=2 SV=1	G	Carbohydrate transport and metabolism	PREDICTED: aquaporin-like isoform X2 [Apis mellifera]	molecular function: transporter activity (GO:0005215);; biological process: localization (GO:0051179);; cellular component: membrane (GO:0016020);; cellular component: membrane part (GO:0044425)
		GB43145	1.64218e-15	-1.27104	down	5.34612e-15	-1.65517	down	--	--	--	--	--	--	--	--	--	S	Function unknown	PREDICTED: uncharacterized protein LOC413427 isoform X1 [Apis mellifera]	--
		GB41732	3.94607e-13	-1.27229	down	3.68191e-14	-1.37327	down	[E]	Amino acid transport and metabolism	Molecular Function: aminomethyltransferase activity (GO:0004047);; Biological Process: glycine catabolic process (GO:0006546);; Molecular Function: transaminase activity (GO:0008483);; Biological Process: methylation (GO:0032259);;	K00605|0|ame:410550|K00605 aminomethyltransferase [EC:2.1.2.10] | (RefSeq) aminomethyltransferase, mitochondrial	Glycine, serine and threonine metabolism (ko00260);; Glyoxylate and dicarboxylate metabolism (ko00630);; One carbon pool by folate (ko00670);; Carbon metabolism (ko01200)	[E]	Amino acid transport and metabolism	Aminomethyltransferase folate-binding domain;; Glycine cleavage T-protein C-terminal barrel domain	Aminomethyltransferase, mitochondrial OS=Flaveria trinervia OX=4227 GN=GDCST PE=3 SV=1	E	Amino acid transport and metabolism	PREDICTED: aminomethyltransferase, mitochondrial [Apis mellifera]	molecular function: catalytic activity (GO:0003824);; biological process: metabolic process (GO:0008152);; biological process: cellular process (GO:0009987);; biological process: single-organism process (GO:0044699)
		GB52384	0.00947014	-1.27306	down	0.0197927	-1.58418	down	--	--	Molecular Function: olfactory receptor activity (GO:0004984);; Molecular Function: odorant binding (GO:0005549);; Cellular Component: plasma membrane (GO:0005886);; Biological Process: signal transduction (GO:0007165);; Cellular Component: integral component of membrane (GO:0016021);; Biological Process: detection of chemical stimulus involved in sensory perception of smell (GO:0050911);;	--	--	--	--	7tm Odorant receptor	--	S	Function unknown	odorant receptor 25 [Apis mellifera]	molecular function: signal transducer activity (GO:0004871);; molecular function: molecular transducer activity (GO:0060089);; biological process: cellular process (GO:0009987);; biological process: signaling (GO:0023052);; biological process: single-organism process (GO:0044699);; biological process: response to stimulus (GO:0050896);; biological process: biological regulation (GO:0065007);; mol…
		GB45073	3.4805e-21	-1.2748	down	2.74708e-33	-2.45722	down	--	--	Molecular Function: extracellular matrix structural constituent (GO:0005201);; Molecular Function: calcium ion binding (GO:0005509);; Cellular Component: proteinaceous extracellular matrix (GO:0005578);;	--	--	[T]	Signal transduction mechanisms	Calcium-binding EGF domain;; Complement Clr-like EGF-like;; EGF-like domain;; TB domain;; Coagulation Factor Xa inhibitory site;; Human growth factor-like EGF;; EGF domain;; Pvs28 EGF domain	--	S	Function unknown	PREDICTED: fibrillin-2-like [Apis mellifera]	molecular function: structural molecule activity (GO:0005198);; molecular function: binding (GO:0005488);; cellular component: extracellular region (GO:0005576);; cellular component: extracellular region part (GO:0044421)
		GB55912	2.93921e-07	-1.2777	down	3.98797e-10	-1.68228	down	--	--	Molecular Function: motor activity (GO:0003774);; Cellular Component: myosin complex (GO:0016459);;	K10362|0|ame:726044|K10362 myosin XVIII | (RefSeq) Myo18; unconventional myosin-XVIIIa	--	[Z]	Cytoskeleton	Myosin tail	--	Z	Cytoskeleton	PREDICTED: unconventional myosin-XVIIIa isoform X4 [Apis florea]	molecular function: catalytic activity (GO:0003824);; cellular component: cell (GO:0005623);; cellular component: macromolecular complex (GO:0032991);; cellular component: organelle (GO:0043226);; cellular component: organelle part (GO:0044422);; cellular component: cell part (GO:0044464)
		GB53927	1.20709e-05	-1.27831	down	2.91016e-17	-1.50041	down	--	--	Cellular Component: extracellular region (GO:0005576);; Cellular Component: integral component of membrane (GO:0016021);; Molecular Function: carboxylic ester hydrolase activity (GO:0052689);;	--	--	--	--	Lipase	--	S	Function unknown	PREDICTED: uncharacterized protein LOC102655243 [Apis mellifera]	cellular component: extracellular region (GO:0005576);; cellular component: membrane (GO:0016020);; cellular component: membrane part (GO:0044425);; molecular function: catalytic activity (GO:0003824)
		GB47918	1.62816e-06	-1.28091	down	2.33694e-16	-1.83981	down	--	--	Biological Process: signal transduction (GO:0007165);; Cellular Component: integral component of membrane (GO:0016021);;	K07521|0|ame:408264|K07521 netrin receptor unc-5 | (RefSeq) unc5-1; netrin receptor UNC5C	--	[T]	Signal transduction mechanisms	ZU5 domain;; UPA domain;; Death domain;; Immunoglobulin domain;; Thrombospondin type 1 domain;; Immunoglobulin I-set domain;; Immunoglobulin domain	--	U	Intracellular trafficking, secretion, and vesicular transport	PREDICTED: netrin receptor UNC5C isoform X1 [Apis mellifera]	biological process: cellular process (GO:0009987);; biological process: biological regulation (GO:0065007);; cellular component: membrane (GO:0016020);; cellular component: membrane part (GO:0044425)
		GB44198	2.64443e-19	-1.28182	down	1.70668e-24	-1.93382	down	[G]	Carbohydrate transport and metabolism	Molecular Function: calcium ion binding (GO:0005509);; Biological Process: cell-matrix adhesion (GO:0007160);;	K06826|0|ame:408797|K06826 nidogen (entactin) | (RefSeq) Ndg; nidogen-2	--	[MW]	Cell wall/membrane/envelope biogenesis;; Extracellular structures	G2F domain;; EGF domain;; Nidogen-like;; Complement Clr-like EGF-like;; EGF-like domain;; Low-density lipoprotein receptor repeat class B;; Human growth factor-like EGF;; Calcium-binding EGF domain;; MSP1 EGF domain 1	--	S	Function unknown	PREDICTED: nidogen-2 [Apis mellifera]	molecular function: binding (GO:0005488);; biological process: biological adhesion (GO:0022610)
		GB48061	0.000722043	-1.28408	down	4.26429e-07	-1.50592	down	[T]	Signal transduction mechanisms	Molecular Function: protein tyrosine kinase activity (GO:0004713);; Molecular Function: ATP binding (GO:0005524);; Biological Process: peptidyl-tyrosine phosphorylation (GO:0018108);;	K08886|0|ame:413052|K08886 activated CDC42 kinase 1 [EC:2.7.10.2 2.7.11.1] | (RefSeq) Ack; uncharacterized LOC413052	--	[T]	Signal transduction mechanisms	Protein tyrosine kinase;; Protein kinase domain;; GTPase binding;; HOIP UBA domain pair;; SH3 domain;; Variant SH3 domain	Serine/threonine-protein kinase STY8 OS=Arabidopsis thaliana OX=3702 GN=STY8 PE=1 SV=2	T	Signal transduction mechanisms	PREDICTED: uncharacterized protein LOC413052 [Apis mellifera]	molecular function: catalytic activity (GO:0003824);; biological process: metabolic process (GO:0008152);; biological process: cellular process (GO:0009987);; molecular function: binding (GO:0005488)
		Apis_mellifera_newGene_5445	9.31858e-06	-1.28612	down	2.15478e-13	-1.96027	down	--	--	--	--	--	[TZ]	Signal transduction mechanisms;; Cytoskeleton	--	--	S	Function unknown	inverted formin-2-like [Fundulus heteroclitus]	--
		GB55378	2.17593e-15	-1.28726	down	3.23054e-22	-2.05461	down	[V]	Defense mechanisms	Molecular Function: ATP binding (GO:0005524);; Cellular Component: integral component of membrane (GO:0016021);; Molecular Function: ATPase activity, coupled to transmembrane movement of substances (GO:0042626);; Biological Process: transmembrane transport (GO:0055085);;	K05658|0|ame:551167|K05658 ATP-binding cassette, subfamily B (MDR/TAP), member 1 [EC:3.6.3.44] | (RefSeq) multidrug resistance protein homolog 49	ABC transporters (ko02010)	[Q]	Secondary metabolites biosynthesis, transport and catabolism	ABC transporter transmembrane region;; ABC transporter;; RecF/RecN/SMC N terminal domain;; AAA domain;; Predicted ATPase of the ABC class;; AAA ATPase domain;; P-loop containing region of AAA domain;; ATPase family associated with various cellular activities (AAA);; Zeta toxin	ABC transporter B family member 4 OS=Arabidopsis thaliana OX=3702 GN=ABCB4 PE=1 SV=1	V	Defense mechanisms	PREDICTED: multidrug resistance protein homolog 49 isoform X1 [Apis mellifera]	molecular function: binding (GO:0005488);; cellular component: membrane (GO:0016020);; cellular component: membrane part (GO:0044425);; molecular function: catalytic activity (GO:0003824);; molecular function: transporter activity (GO:0005215);; biological process: localization (GO:0051179)
		GB51650	0.000177434	-1.28847	down	1.90857e-09	-1.67214	down	[G]	Carbohydrate transport and metabolism	Molecular Function: ATP binding (GO:0005524);; Cellular Component: chromosome (GO:0005694);; Cellular Component: integral component of membrane (GO:0016021);; Biological Process: chromosome organization (GO:0051276);; Biological Process: transmembrane transport (GO:0055085);;	--	--	[G]	Carbohydrate transport and metabolism	Major Facilitator Superfamily;; Sugar (and other) transporter	Ascorbate transporter, chloroplastic OS=Arabidopsis thaliana OX=3702 GN=PHT4;4 PE=1 SV=1	G	Carbohydrate transport and metabolism	PREDICTED: putative inorganic phosphate cotransporter [Apis mellifera]	molecular function: binding (GO:0005488);; cellular component: cell (GO:0005623);; cellular component: organelle (GO:0043226);; cellular component: cell part (GO:0044464);; cellular component: membrane (GO:0016020);; cellular component: membrane part (GO:0044425);; biological process: cellular process (GO:0009987);; biological process: cellular component organization or biogenesis (GO:0071840);; …
		GB41625	0.000540983	-1.28857	down	1.39289e-15	-2.33727	down	--	--	Cellular Component: extracellular region (GO:0005576);; Biological Process: chitin metabolic process (GO:0006030);; Molecular Function: chitin binding (GO:0008061);;	--	--	--	--	Chitin binding Peritrophin-A domain	--	S	Function unknown	PREDICTED: zinc finger CCCH domain-containing protein 13-like [Apis mellifera]	cellular component: extracellular region (GO:0005576);; biological process: metabolic process (GO:0008152);; molecular function: binding (GO:0005488)
		GB51379	1.44997e-05	-1.29636	down	0.0013948	-1.31272	down	[P]	Inorganic ion transport and metabolism	Molecular Function: solute:proton antiporter activity (GO:0015299);; Cellular Component: integral component of membrane (GO:0016021);; Biological Process: hydrogen ion transmembrane transport (GO:1902600);;	--	--	[P]	Inorganic ion transport and metabolism	--	--	P	Inorganic ion transport and metabolism	PREDICTED: putative SLC9B1-like protein SLC9B1P1, partial [Apis mellifera]	molecular function: transporter activity (GO:0005215);; biological process: single-organism process (GO:0044699);; biological process: localization (GO:0051179);; cellular component: membrane (GO:0016020);; cellular component: membrane part (GO:0044425)
		GB43085	0.000236007	-1.29651	down	0.0134658	-1.20708	down	[C]	Energy production and conversion	--	--	--	[C]	Energy production and conversion	Cytochrome C1 family	Cytochrome c1-2, heme protein, mitochondrial (Fragment) OS=Solanum tuberosum OX=4113 GN=CYCL PE=1 SV=1	C	Energy production and conversion	PREDICTED: cytochrome c1-2, heme protein, mitochondrial-like [Apis cerana]	--
		GB41378	6.08375e-19	-1.29651	down	8.76274e-15	-1.51504	down	[L]	Replication, recombination and repair	Molecular Function: helicase activity (GO:0004386);;	--	--	[A]	RNA processing and modification	AAA domain;; AAA domain;; AAA domain;; AAA domain	Probable RNA helicase SDE3 OS=Arabidopsis thaliana OX=3702 GN=SDE3 PE=1 SV=1	L	Replication, recombination and repair	PREDICTED: probable helicase with zinc finger domain [Apis mellifera]	molecular function: catalytic activity (GO:0003824)
		GB49908	1.32505e-09	-1.29684	down	8.66369e-18	-1.8413	down	[M]	Cell wall/membrane/envelope biogenesis	Molecular Function: cGMP-dependent protein kinase activity (GO:0004692);; Molecular Function: ATP binding (GO:0005524);; Biological Process: protein phosphorylation (GO:0006468);;	K07376|0|aec:105148710|K07376 cGMP-dependent protein kinase 1 [EC:2.7.11.12] | (RefSeq) cGMP-dependent protein kinase, isozyme 2 forms cD5/T2-like	--	[T]	Signal transduction mechanisms	Protein kinase domain;; Protein tyrosine kinase;; Cyclic nucleotide-binding domain	Serine/threonine-protein kinase AtPK2/AtPK19 OS=Arabidopsis thaliana OX=3702 GN=ATPK2 PE=1 SV=2	T	Signal transduction mechanisms	cGMP-dependent protein kinase beta isoform [Apis mellifera]	molecular function: catalytic activity (GO:0003824);; biological process: metabolic process (GO:0008152);; biological process: cellular process (GO:0009987);; molecular function: binding (GO:0005488)
		GB41772	0.00440967	-1.29699	down	0.000378109	-1.35913	down	--	--	--	--	--	--	--	--	--	S	Function unknown	PREDICTED: uncharacterized protein LOC100577901 [Apis mellifera]	--
		GB51828	4.84816e-06	-1.29859	down	3.72299e-16	-1.83665	down	--	--	--	--	--	--	--	--	--	S	Function unknown	PREDICTED: uncharacterized protein LOC725775 isoform X1 [Apis mellifera]	--
		GB43802	0.000591195	-1.30457	down	2.53199e-21	-1.97167	down	--	--	Molecular Function: mannosyl-oligosaccharide 1,2-alpha-mannosidase activity (GO:0004571);; Molecular Function: calcium ion binding (GO:0005509);; Biological Process: metabolic process (GO:0008152);; Cellular Component: integral component of membrane (GO:0016021);;	K01230|7.22326e-85|hst:105189215|K01230 mannosyl-oligosaccharide alpha-1,2-mannosidase [EC:3.2.1.113] | (RefSeq) mannosyl-oligosaccharide 1,2-alpha-mannosidase IB-like	N-Glycan biosynthesis (ko00510);; Protein processing in endoplasmic reticulum (ko04141)	[G]	Carbohydrate transport and metabolism	Glycosyl hydrolase family 47	Mannosyl-oligosaccharide 1,2-alpha-mannosidase MNS1 OS=Arabidopsis thaliana OX=3702 GN=MNS1 PE=1 SV=1	S	Function unknown	PREDICTED: LOW QUALITY PROTEIN: uncharacterized protein LOC108550041 [Eufriesea mexicana]	molecular function: catalytic activity (GO:0003824);; molecular function: binding (GO:0005488);; biological process: metabolic process (GO:0008152);; cellular component: membrane (GO:0016020);; cellular component: membrane part (GO:0044425)
		GB55198	1.41295e-07	-1.31634	down	1.54686e-05	-1.11142	down	--	--	Cellular Component: nucleus (GO:0005634);; Biological Process: regulation of transcription, DNA-templated (GO:0006355);; Molecular Function: sequence-specific DNA binding (GO:0043565);;	--	--	[K]	Transcription	Homeobox KN domain;; Homeobox domain	BEL1-like homeodomain protein 10 OS=Arabidopsis thaliana OX=3702 GN=BLH10 PE=1 SV=1	K	Transcription	PREDICTED: iroquois-class homeodomain protein IRX-6 isoform X3 [Apis mellifera]	cellular component: cell (GO:0005623);; cellular component: organelle (GO:0043226);; cellular component: cell part (GO:0044464);; biological process: biological regulation (GO:0065007);; molecular function: binding (GO:0005488)
		GB49684	2.16712e-08	-1.31727	down	7.19756e-27	-1.74879	down	--	--	--	K10176|1.31987e-167|cfo:105253185|K10176 T-box protein 2 | (RefSeq) optomotor-blind protein	--	[K]	Transcription	T-box	--	K	Transcription	PREDICTED: LOW QUALITY PROTEIN: optomotor-blind protein [Habropoda laboriosa]	--
		GB44973	0.000277085	-1.31931	down	1.09772e-07	-1.87651	down	--	--	Molecular Function: DNA binding (GO:0003677);; Molecular Function: ATP binding (GO:0005524);; Cellular Component: cell-cell adherens junction (GO:0005913);; Biological Process: DNA replication (GO:0006260);; Biological Process: embryonic body morphogenesis (GO:0010172);; Biological Process: single organismal cell-cell adhesion (GO:0016337);; Biological Process: regulation of actin cytoskeleton or…	--	--	--	--	--	--	S	Function unknown	PREDICTED: uncharacterized protein LOC725952 [Apis mellifera]	molecular function: binding (GO:0005488);; cellular component: cell junction (GO:0030054);; biological process: metabolic process (GO:0008152);; biological process: cellular process (GO:0009987);; biological process: multicellular organismal process (GO:0032501);; biological process: developmental process (GO:0032502);; biological process: single-organism process (GO:0044699);; biological process…
		GB43935	1.82089e-07	-1.32038	down	9.10466e-08	-1.75375	down	[Q]	Secondary metabolites biosynthesis, transport and catabolism	Molecular Function: peroxidase activity (GO:0004601);; Biological Process: response to oxidative stress (GO:0006979);; Cellular Component: integral component of membrane (GO:0016021);; Molecular Function: heme binding (GO:0020037);; Biological Process: oxidation-reduction process (GO:0055114);; Biological Process: cellular oxidant detoxification (GO:0098869);;	--	--	[R]	General function prediction only	Animal haem peroxidase	Alpha-dioxygenase 1 OS=Arabidopsis thaliana OX=3702 GN=DOX1 PE=1 SV=1	S	Function unknown	PREDICTED: myeloperoxidase [Apis mellifera]	molecular function: catalytic activity (GO:0003824);; molecular function: antioxidant activity (GO:0016209);; biological process: metabolic process (GO:0008152);; biological process: cellular process (GO:0009987);; biological process: single-organism process (GO:0044699);; biological process: response to stimulus (GO:0050896);; biological process: detoxification (GO:0098754);; cellular component:…
		GB49476	3.76273e-06	-1.32618	down	2.24627e-13	-1.55774	down	--	--	Molecular Function: scavenger receptor activity (GO:0005044);; Molecular Function: copper ion binding (GO:0005507);; Biological Process: receptor-mediated endocytosis (GO:0006898);; Cellular Component: membrane (GO:0016020);; Molecular Function: oxidoreductase activity, acting on the CH-NH2 group of donors, oxygen as acceptor (GO:0016641);; Biological Process: oxidation-reduction process (GO:0055…	K00280|0|ame:408544|K00280 lysyl oxidase-like protein 2/3/4 [EC:1.4.3.-] | (RefSeq) lox2, lox2-like; lysyl oxidase homolog 4	--	--	--	Lysyl oxidase;; Scavenger receptor cysteine-rich domain;; Scavenger receptor cysteine-rich domain	--	O	Posttranslational modification, protein turnover, chaperones	PREDICTED: lysyl oxidase homolog 4 isoform X2 [Apis mellifera]	molecular function: molecular transducer activity (GO:0060089);; biological process: localization (GO:0051179);; molecular function: binding (GO:0005488);; cellular component: membrane (GO:0016020);; molecular function: catalytic activity (GO:0003824);; biological process: metabolic process (GO:0008152);; biological process: single-organism process (GO:0044699)
		GB55961	3.85063e-05	-1.3284	down	4.66026e-10	-1.12268	down	--	--	Molecular Function: dolichyl-diphosphooligosaccharide-protein glycotransferase activity (GO:0004579);; Biological Process: protein glycosylation (GO:0006486);; Cellular Component: oligosaccharyltransferase complex (GO:0008250);; Cellular Component: integral component of membrane (GO:0016021);;	K12668|1.38571e-75|ame:727568|K12668 oligosaccharyltransferase complex subunit epsilon | (RefSeq) dolichyl-diphosphooligosaccharide--protein glycosyltransferase subunit DAD1	N-Glycan biosynthesis (ko00510);; Protein processing in endoplasmic reticulum (ko04141)	[DO]	Cell cycle control, cell division, chromosome partitioning;; Posttranslational modification, protein turnover, chaperones	DAD family	Dolichyl-diphosphooligosaccharide--protein glycosyltransferase subunit DAD1 OS=Picea mariana OX=3335 GN=DAD1 PE=3 SV=1	S	Function unknown	PREDICTED: dolichyl-diphosphooligosaccharide--protein glycosyltransferase subunit DAD1 [Apis mellifera]	molecular function: catalytic activity (GO:0003824);; biological process: metabolic process (GO:0008152);; biological process: cellular process (GO:0009987);; biological process: single-organism process (GO:0044699);; cellular component: cell (GO:0005623);; cellular component: membrane (GO:0016020);; cellular component: macromolecular complex (GO:0032991);; cellular component: organelle (GO:00432…
		GB55619	8.02671e-14	-1.32898	down	1.56771e-23	-1.84666	down	--	--	--	--	--	[S]	Function unknown	Uncharacterized conserved protein (DUF2045)	--	S	Function unknown	PREDICTED: uncharacterized protein LOC408669 isoform X2 [Apis mellifera]	--
		GB47118	2.12956e-08	-1.32969	down	5.00198e-27	-2.13442	down	[U]	Intracellular trafficking, secretion, and vesicular transport	Molecular Function: calcium ion binding (GO:0005509);; Cellular Component: plasma membrane (GO:0005886);; Biological Process: homophilic cell adhesion via plasma membrane adhesion molecules (GO:0007156);; Cellular Component: integral component of membrane (GO:0016021);;	--	--	[S]	Function unknown	Cadherin domain;; Cadherin-like;; Cadherin-like	--	U	Intracellular trafficking, secretion, and vesicular transport	PREDICTED: cadherin-89D isoform X1 [Apis mellifera]	molecular function: binding (GO:0005488);; cellular component: cell (GO:0005623);; cellular component: membrane (GO:0016020);; cellular component: cell part (GO:0044464);; biological process: biological adhesion (GO:0022610);; cellular component: membrane part (GO:0044425)
		GB50962	6.80855e-12	-1.33026	down	1.35904e-09	-1.68347	down	--	--	Molecular Function: transcription factor activity, sequence-specific DNA binding (GO:0003700);; Cellular Component: nucleus (GO:0005634);; Biological Process: regulation of transcription from RNA polymerase II promoter (GO:0006357);; Biological Process: brain development (GO:0007420);; Molecular Function: sequence-specific DNA binding (GO:0043565);;	K09365|0|ame:410203|K09365 POU domain transcription factor, class 3 | (RefSeq) POU domain protein CF1A	--	[K]	Transcription	Pou domain - N-terminal to homeobox domain;; Homeobox domain	--	K	Transcription	PREDICTED: POU domain protein CF1A [Apis mellifera]	molecular function: nucleic acid binding transcription factor activity (GO:0001071);; biological process: biological regulation (GO:0065007);; cellular component: cell (GO:0005623);; cellular component: organelle (GO:0043226);; cellular component: cell part (GO:0044464);; biological process: multicellular organismal process (GO:0032501);; biological process: developmental process (GO:0032502);; b…
		GB42088	5.35585e-06	-1.33209	down	1.29929e-10	-1.75261	down	[J]	Translation, ribosomal structure and biogenesis	Molecular Function: RNA binding (GO:0003723);; Molecular Function: structural constituent of ribosome (GO:0003735);; Biological Process: translation (GO:0006412);; Cellular Component: small ribosomal subunit (GO:0015935);; Cellular Component: integral component of membrane (GO:0016021);;	K02980|1.27897e-34|soc:105203632|K02980 small subunit ribosomal protein S29e | (RefSeq) 40S ribosomal protein S29	Ribosome (ko03010)	[J]	Translation, ribosomal structure and biogenesis	Ribosomal protein S14p/S29e	40S ribosomal protein S29 OS=Griffithsia japonica OX=83288 GN=RPS29 PE=3 SV=1	J	Translation, ribosomal structure and biogenesis	40S ribosomal protein S29 isoform X1 [Bombus terrestris]	molecular function: binding (GO:0005488);; molecular function: structural molecule activity (GO:0005198);; biological process: metabolic process (GO:0008152);; biological process: cellular process (GO:0009987);; cellular component: cell (GO:0005623);; cellular component: macromolecular complex (GO:0032991);; cellular component: organelle (GO:0043226);; cellular component: organelle part (GO:00444…
		GB47974	3.62816e-05	-1.33336	down	7.46884e-07	-1.12469	down	[I]	Lipid transport and metabolism	Molecular Function: hydrolase activity (GO:0016787);;	--	--	[R]	General function prediction only	Carboxylesterase family;; alpha/beta hydrolase fold;; Prolyl oligopeptidase family	Probable isoprenylcysteine alpha-carbonyl methylesterase ICMEL2 OS=Arabidopsis thaliana OX=3702 GN=ICMEL2 PE=2 SV=1	I	Lipid transport and metabolism	PREDICTED: carboxylesterase isoform X1 [Apis mellifera]	molecular function: catalytic activity (GO:0003824)
		GB44548	0.0175015	-1.33479	down	1.79823e-10	-2.71274	down	[IR]	Lipid transport and metabolism;; General function prediction only	Molecular Function: oxidoreductase activity, acting on CH-OH group of donors (GO:0016614);; Molecular Function: flavin adenine dinucleotide binding (GO:0050660);; Biological Process: oxidation-reduction process (GO:0055114);;	K00108|0|ame:551044|K00108 choline dehydrogenase [EC:1.1.99.1] | (RefSeq) Gld2; glucose dehydrogenase [FAD, quinone]	Glycine, serine and threonine metabolism (ko00260)	[R]	General function prediction only	GMC oxidoreductase;; GMC oxidoreductase;; NAD(P)-binding Rossmann-like domain;; FAD binding domain	(R)-mandelonitrile lyase-like OS=Arabidopsis thaliana OX=3702 GN=At1g73050 PE=2 SV=1	E	Amino acid transport and metabolism	PREDICTED: glucose dehydrogenase [FAD, quinone] isoform X1 [Apis mellifera]	molecular function: catalytic activity (GO:0003824);; biological process: metabolic process (GO:0008152);; biological process: single-organism process (GO:0044699);; molecular function: binding (GO:0005488)
		GB45853	2.98035e-09	-1.33596	down	4.33252e-06	-1.50464	down	[T]	Signal transduction mechanisms	--	--	--	--	--	Ankyrin repeats (3 copies);; Ankyrin repeats (many copies);; Ankyrin repeats (many copies);; Ankyrin repeat;; Ankyrin repeat	Putative E3 ubiquitin-protein ligase XBAT31 OS=Arabidopsis thaliana OX=3702 GN=XBAT31 PE=2 SV=1	S	Function unknown	PREDICTED: uncharacterized protein LOC102656618 [Apis mellifera]	--
		Apis_mellifera_newGene_9088	4.38186e-05	-1.33808	down	2.98269e-08	-1.55771	down	--	--	--	--	--	--	--	--	--	--	--	--	--
		GB55830	0.00529163	-1.34395	down	1.62396e-06	-1.30153	down	[E]	Amino acid transport and metabolism	Biological Process: cellular amino acid metabolic process (GO:0006520);; Molecular Function: carboxy-lyase activity (GO:0016831);; Molecular Function: pyridoxal phosphate binding (GO:0030170);;	K01593|0|ame:410948|K01593 aromatic-L-amino-acid decarboxylase [EC:4.1.1.28] | (RefSeq) Tdc2; aromatic-L-amino-acid decarboxylase	Histidine metabolism (ko00340);; Tyrosine metabolism (ko00350);; Phenylalanine metabolism (ko00360);; Tryptophan metabolism (ko00380)	[E]	Amino acid transport and metabolism	Pyridoxal-dependent decarboxylase conserved domain;; Beta-eliminating lyase	Tyrosine decarboxylase 1 OS=Arabidopsis thaliana OX=3702 GN=ELI5 PE=2 SV=1	E	Amino acid transport and metabolism	PREDICTED: aromatic-L-amino-acid decarboxylase isoform X2 [Apis mellifera]	biological process: metabolic process (GO:0008152);; biological process: cellular process (GO:0009987);; biological process: single-organism process (GO:0044699);; molecular function: catalytic activity (GO:0003824);; molecular function: binding (GO:0005488)
		GB55116	1.48773e-05	-1.3441	down	0.000953305	-1.43983	down	--	--	Cellular Component: extracellular region (GO:0005576);;	K06843|1.08879e-95|ame:726680|K06843 netrin 1 | (RefSeq) GB15820; netrin-1-like	--	[T]	Signal transduction mechanisms	Laminin EGF domain;; UNC-6/NTR/C345C module	--	S	Function unknown	PREDICTED: netrin-1-like isoform X3 [Apis mellifera]	cellular component: extracellular region (GO:0005576)
		GB47934	1.88012e-10	-1.34777	down	9.68123e-05	-1.53339	down	--	--	--	--	--	--	--	--	--	S	Function unknown	uncharacterized protein LOC406065 precursor [Apis mellifera]	--
		GB50837	5.92297e-13	-1.34812	down	1.08454e-30	-2.18412	down	--	--	Biological Process: signal transduction (GO:0007165);;	K20631|0|ame:725588|K20631 Rho GTPase-activating protein 6 | (RefSeq) uncharacterized LOC725588	--	[TZ]	Signal transduction mechanisms;; Cytoskeleton	RhoGAP domain	--	S	Function unknown	PREDICTED: uncharacterized protein LOC725588 [Apis mellifera]	biological process: cellular process (GO:0009987);; biological process: biological regulation (GO:0065007)
		GB49295	3.12874e-05	-1.34958	down	0.0382412	-1.11305	down	--	--	Molecular Function: steroid hormone receptor activity (GO:0003707);; Molecular Function: RNA polymerase II transcription factor activity, ligand-activated sequence-specific DNA binding (GO:0004879);; Cellular Component: nucleus (GO:0005634);; Biological Process: regulation of transcription, DNA-templated (GO:0006355);; Molecular Function: zinc ion binding (GO:0008270);; Biological Process: intrac…	K08558|0|ame:551232|K08558 nuclear receptor subfamily 4 group A member 2 | (RefSeq) GB15642; probable nuclear hormone receptor HR38	--	[K]	Transcription	Zinc finger, C4 type (two domains);; Ligand-binding domain of nuclear hormone receptor	--	K	Transcription	PREDICTED: probable nuclear hormone receptor HR38 isoform X1 [Apis mellifera]	molecular function: signal transducer activity (GO:0004871);; molecular function: molecular transducer activity (GO:0060089);; biological process: cellular process (GO:0009987);; biological process: signaling (GO:0023052);; biological process: single-organism process (GO:0044699);; biological process: response to stimulus (GO:0050896);; biological process: biological regulation (GO:0065007);; mol…
		GB50222	5.00856e-13	-1.35005	down	0.00124534	-1.47762	down	--		Molecular Function: guanylate cyclase activity (GO:0004383);; Molecular Function: protein kinase activity (GO:0004672);; Molecular Function: ATP binding (GO:0005524);; Cellular Component: intracellular (GO:0005622);; Biological Process: cGMP biosynthetic process (GO:0006182);; Biological Process: protein phosphorylation (GO:0006468);; Cellular Component: integral component of membrane (GO:0016021…	K12323|0|soc:105203079|K12323 atrial natriuretic peptide receptor A [EC:4.6.1.2] | (RefSeq) atrial natriuretic peptide receptor 1-like	Purine metabolism (ko00230)	[T]	Signal transduction mechanisms	Receptor family ligand binding region;; Protein tyrosine kinase;; Protein kinase domain;; Periplasmic binding protein	Serine/threonine-protein kinase STY46 OS=Arabidopsis thaliana OX=3702 GN=STY46 PE=1 SV=1	T	Signal transduction mechanisms	PREDICTED: atrial natriuretic peptide receptor 1-like isoform X2 [Apis mellifera]	molecular function: catalytic activity (GO:0003824);; biological process: metabolic process (GO:0008152);; biological process: cellular process (GO:0009987);; molecular function: binding (GO:0005488);; cellular component: cell (GO:0005623);; cellular component: cell part (GO:0044464);; biological process: single-organism process (GO:0044699);; cellular component: membrane (GO:0016020);; cellular …
		GB41616	1.0043e-05	-1.35009	down	2.33061e-12	-1.5348	down	[T]	Signal transduction mechanisms	Molecular Function: nucleotide binding (GO:0000166);; Cellular Component: membrane (GO:0016020);;	--	--	[Q]	Secondary metabolites biosynthesis, transport and catabolism	ABC-2 type transporter;; ABC transporter;; AAA domain, putative AbiEii toxin, Type IV TA system	ABC transporter G family member 21 OS=Arabidopsis thaliana OX=3702 GN=ABCG21 PE=2 SV=2	V	Defense mechanisms	ATP-binding cassette sub-family G member [Apis cerana cerana]	molecular function: binding (GO:0005488);; cellular component: membrane (GO:0016020)
		GB52716	4.03508e-05	-1.35269	down	1.19954e-30	-1.78377	down	[F]	Nucleotide transport and metabolism	Molecular Function: NAD+ kinase activity (GO:0003951);; Biological Process: NADP biosynthetic process (GO:0006741);; Biological Process: phosphorylation (GO:0016310);; Biological Process: NAD metabolic process (GO:0019674);;	K00858|0|ame:408470|K00858 NAD+ kinase [EC:2.7.1.23] | (RefSeq) GB16468; NAD kinase-like	Nicotinate and nicotinamide metabolism (ko00760)	[G]	Carbohydrate transport and metabolism	ATP-NAD kinase	Probable NAD kinase 2, chloroplastic OS=Oryza sativa subsp. japonica OX=39947 GN=Os11g0191400 PE=2 SV=1	G	Carbohydrate transport and metabolism	PREDICTED: NAD kinase-like isoform X6 [Apis dorsata]	molecular function: catalytic activity (GO:0003824);; biological process: metabolic process (GO:0008152);; biological process: cellular process (GO:0009987);; biological process: single-organism process (GO:0044699)
		GB40771	0.00023739	-1.35655	down	1.8679e-05	-1.6922	down	[P]	Inorganic ion transport and metabolism	Biological Process: metabolic process (GO:0008152);; Molecular Function: sulfuric ester hydrolase activity (GO:0008484);; Cellular Component: integral component of membrane (GO:0016021);;	--	--	[R]	General function prediction only	Sulfatase;; Type I phosphodiesterase / nucleotide pyrophosphatase;; Protein of unknown function (DUF229)	--	P	Inorganic ion transport and metabolism	PREDICTED: arylsulfatase B-like isoform X1 [Apis mellifera]	biological process: metabolic process (GO:0008152);; molecular function: catalytic activity (GO:0003824);; cellular component: membrane (GO:0016020);; cellular component: membrane part (GO:0044425)
		GB54175	2.97497e-10	-1.3612	down	1.63626e-07	-1.36397	down	--	--	--	--	--	--	--	Domain of unknown function (DUF4786)	--	S	Function unknown	PREDICTED: uncharacterized protein LOC100576814 [Apis mellifera]	--
		GB50531	7.60313e-15	-1.36225	down	1.3052e-06	-1.52287	down	--	--	Molecular Function: ion transmembrane transporter activity (GO:0015075);; Cellular Component: integral component of membrane (GO:0016021);; Cellular Component: mitochondrial membrane (GO:0031966);; Biological Process: ion transmembrane transport (GO:0034220);;	--	--	[R]	General function prediction only	Tricarboxylate carrier	--	U	Intracellular trafficking, secretion, and vesicular transport	PREDICTED: sideroflexin-3 [Apis mellifera]	molecular function: transporter activity (GO:0005215);; biological process: localization (GO:0051179);; cellular component: membrane (GO:0016020);; cellular component: membrane part (GO:0044425);; cellular component: cell (GO:0005623);; cellular component: organelle (GO:0043226);; cellular component: organelle part (GO:0044422);; cellular component: cell part (GO:0044464)
		GB52162	4.58277e-06	-1.36266	down	0.00755654	-1.00115	down	--	--	--	--	--	--	--	--	--	--	--	PREDICTED: uncharacterized protein LOC100578454 [Apis mellifera]	--
		GB41406	5.63503e-09	-1.36276	down	3.38813e-09	-1.98753	down	[TK]	Signal transduction mechanisms;; Transcription	Molecular Function: guanylate cyclase activity (GO:0004383);; Cellular Component: intracellular (GO:0005622);; Biological Process: cGMP biosynthetic process (GO:0006182);; Molecular Function: heme binding (GO:0020037);; Biological Process: intracellular signal transduction (GO:0035556);;	K01769|0|ame:413274|K01769 guanylate cyclase, other [EC:4.6.1.2] | (RefSeq) GB10150; uncharacterized LOC413274	Purine metabolism (ko00230)	[F]	Nucleotide transport and metabolism	Heme NO binding associated;; Haem-NO-binding;; Adenylate and Guanylate cyclase catalytic domain	--	T	Signal transduction mechanisms	Soluble guanylate cyclase 89Da [Apis cerana cerana]	molecular function: catalytic activity (GO:0003824);; cellular component: cell (GO:0005623);; cellular component: cell part (GO:0044464);; biological process: metabolic process (GO:0008152);; biological process: cellular process (GO:0009987);; biological process: single-organism process (GO:0044699);; molecular function: binding (GO:0005488);; biological process: signaling (GO:0023052);; biologic…
		GB48505	1.78112e-15	-1.36403	down	4.71147e-13	-1.25018	down	[G]	Carbohydrate transport and metabolism	Molecular Function: chitinase activity (GO:0004568);; Biological Process: carbohydrate metabolic process (GO:0005975);; Biological Process: chitin catabolic process (GO:0006032);;	--	--	[G]	Carbohydrate transport and metabolism	Glycosyl hydrolases family 18	Class V chitinase OS=Arabidopsis thaliana OX=3702 GN=ChiC PE=1 SV=1	G	Carbohydrate transport and metabolism	PREDICTED: chitinase-like protein Idgf4 isoform X2 [Apis mellifera]	molecular function: catalytic activity (GO:0003824);; biological process: metabolic process (GO:0008152)
		GB51163	3.4089e-10	-1.36597	down	2.01217e-26	-1.71795	down	--	--	--	--	--	[R]	General function prediction only	Leucine rich repeat	--	--	--	PREDICTED: protein windpipe [Apis mellifera]	--
		GB40670	6.06314e-13	-1.36768	down	4.65864e-76	-2.37011	down	--	--	--	--	--	[S]	Function unknown	Winged helix Storkhead-box1 domain	--	S	Function unknown	PREDICTED: storkhead-box protein 2 isoform X2 [Apis mellifera]	--
		GB44804	2.53021e-06	-1.36821	down	3.80697e-37	-1.55368	down	--	--	Molecular Function: nucleotide binding (GO:0000166);; Molecular Function: nucleic acid binding (GO:0003676);;	--	--	[R]	General function prediction only	RNA recognition motif. (a.k.a. RRM, RBD, or RNP domain)	--	S	Function unknown	PREDICTED: uncharacterized protein LOC100578631 [Apis mellifera]	molecular function: binding (GO:0005488)
		GB47081	0.00477555	-1.36849	down	1.74273e-06	-1.87448	down	--	--	--	--	--	[S]	Function unknown	Retinoic acid induced 16-like protein	--	S	Function unknown	PREDICTED: protein FAM160B1-like isoform X2 [Apis mellifera]	--
		GB50379	8.50945e-06	-1.36856	down	9.78814e-06	-1.45424	down	[R]	General function prediction only	Molecular Function: nucleic acid binding (GO:0003676);; Cellular Component: nucleus (GO:0005634);; Molecular Function: zinc ion binding (GO:0008270);;	--	--	[R]	General function prediction only	Zinc finger, C2H2 type;; C2H2-type zinc finger;; Zinc-finger double domain;; C2H2-type zinc finger;; Zinc-finger double-stranded RNA-binding	Probable lysine-specific demethylase ELF6 OS=Arabidopsis thaliana OX=3702 GN=ELF6 PE=1 SV=1	S	Function unknown	PREDICTED: zinc finger protein 41-like isoform X7 [Apis cerana]	molecular function: binding (GO:0005488);; cellular component: cell (GO:0005623);; cellular component: organelle (GO:0043226);; cellular component: cell part (GO:0044464)
		GB46516	2.68771e-05	-1.37149	down	4.44303e-07	-1.72083	down	[P]	Inorganic ion transport and metabolism	Molecular Function: secondary active sulfate transmembrane transporter activity (GO:0008271);; Cellular Component: integral component of membrane (GO:0016021);; Biological Process: sulfate transmembrane transport (GO:1902358);;	K14453|0|ame:100576446|K14453 solute carrier family 26, other | (RefSeq) solute carrier family 26 member 6-like	--	[P]	Inorganic ion transport and metabolism	Sulfate permease family;; STAS domain	Sulfate transporter 4.1, chloroplastic OS=Arabidopsis thaliana OX=3702 GN=SULTR4;1 PE=1 SV=1	P	Inorganic ion transport and metabolism	PREDICTED: solute carrier family 26 member 6-like isoform X1 [Apis mellifera]	molecular function: transporter activity (GO:0005215);; biological process: single-organism process (GO:0044699);; biological process: localization (GO:0051179);; cellular component: membrane (GO:0016020);; cellular component: membrane part (GO:0044425)
		GB49544	0.00375931	-1.37303	down	2.70754e-07	-2.24981	down	--	--	Molecular Function: lipid transporter activity (GO:0005319);; Cellular Component: extracellular region (GO:0005576);; Biological Process: lipid transport (GO:0006869);; Molecular Function: nutrient reservoir activity (GO:0045735);;	--	--	[I]	Lipid transport and metabolism	Lipoprotein amino terminal region;; Domain of unknown function (DUF1943);; von Willebrand factor type D domain	--	S	Function unknown	vitellogenin precursor [Apis mellifera]	molecular function: transporter activity (GO:0005215);; biological process: localization (GO:0051179);; cellular component: extracellular region (GO:0005576);; biological process: single-organism process (GO:0044699);; molecular function: nutrient reservoir activity (GO:0045735)
		GB50142	3.84362e-05	-1.37324	down	4.09312e-18	-1.69133	down	--	--	--	--	--	[W]	Extracellular structures	Spondin_N;; Thrombospondin type 1 domain	--	S	Function unknown	PREDICTED: uncharacterized protein LOC726068 [Apis mellifera]	--
		GB50118	5.44404e-08	-1.37451	down	0.0011781	-1.45004	down	--	--	--	--	--	--	--	Trypsin Inhibitor like cysteine rich domain	--	--	--	PREDICTED: chymotrypsin inhibitor [Apis mellifera]	--
		GB50581	3.49303e-06	-1.37504	down	7.38903e-14	-2.14778	down	--	--	--	--	--	--	--	--	--	--	--	--	--
		GB53345	1.12209e-10	-1.37513	down	1.57606e-17	-1.91711	down	--	--	Biological Process: sensory perception of smell (GO:0007608);; Cellular Component: membrane (GO:0016020);;	--	--	--	--	--	--	S	Function unknown	PREDICTED: uncharacterized protein LOC100578770 [Apis mellifera]	biological process: multicellular organismal process (GO:0032501);; cellular component: membrane (GO:0016020)
		GB55889	0.000362115	-1.37518	down	1.76901e-14	-1.67217	down	[O]	Posttranslational modification, protein turnover, chaperones	Molecular Function: metalloendopeptidase activity (GO:0004222);; Molecular Function: calcium ion binding (GO:0005509);; Biological Process: proteolysis (GO:0006508);; Molecular Function: zinc ion binding (GO:0008270);; Cellular Component: extracellular matrix (GO:0031012);;	K07763|0|ame:409868|K07763 matrix metalloproteinase-14 (membrane-inserted) [EC:3.4.24.80] | (RefSeq) matrix metalloproteinase-14	--	[OW]	Posttranslational modification, protein turnover, chaperones;; Extracellular structures	Matrixin;; Hemopexin;; Putative peptidoglycan binding domain	Metalloendoproteinase 3-MMP OS=Arabidopsis thaliana OX=3702 GN=3MMP PE=1 SV=1	O	Posttranslational modification, protein turnover, chaperones	PREDICTED: matrix metalloproteinase-14 isoform X2 [Apis mellifera]	molecular function: catalytic activity (GO:0003824);; biological process: metabolic process (GO:0008152);; molecular function: binding (GO:0005488);; cellular component: extracellular region (GO:0005576);; cellular component: extracellular region part (GO:0044421)
		GB40972	1.69531e-07	-1.37734	down	9.06346e-15	-1.63199	down	[G]	Carbohydrate transport and metabolism	Molecular Function: RNA binding (GO:0003723);; Molecular Function: adenosine deaminase activity (GO:0004000);; Biological Process: RNA processing (GO:0006396);; Cellular Component: integral component of membrane (GO:0016021);; Molecular Function: substrate-specific transmembrane transporter activity (GO:0022891);; Biological Process: transmembrane transport (GO:0055085);;	--	--	[R]	General function prediction only	Sugar (and other) transporter;; Major Facilitator Superfamily	Sugar transporter ERD6-like 6 OS=Arabidopsis thaliana OX=3702 GN=At1g75220 PE=1 SV=1	G	Carbohydrate transport and metabolism	PREDICTED: facilitated trehalose transporter Tret1-like [Apis mellifera]	molecular function: binding (GO:0005488);; molecular function: catalytic activity (GO:0003824);; biological process: metabolic process (GO:0008152);; biological process: cellular process (GO:0009987);; cellular component: membrane (GO:0016020);; cellular component: membrane part (GO:0044425);; molecular function: transporter activity (GO:0005215);; biological process: localization (GO:0051179)
		GB48136	1.91456e-08	-1.38045	down	4.79517e-28	-2.15377	down	--	--	Cellular Component: integral component of membrane (GO:0016021);;	--	--	[R]	General function prediction only	Bestrophin, RFP-TM, chloride channel	--	S	Function unknown	PREDICTED: uncharacterized protein LOC108001538 isoform X1 [Apis cerana]	cellular component: membrane (GO:0016020);; cellular component: membrane part (GO:0044425)
		GB53787	4.20552e-30	-1.38045	down	5.02834e-26	-2.05992	down	--	--	--	K15601|0|ame:408944|K15601 lysine-specific demethylase 3 [EC:1.14.11.-] | (RefSeq) lysine-specific demethylase 3B	--	[K]	Transcription	JmjC domain, hydroxylase	Lysine-specific demethylase JMJ25 OS=Arabidopsis thaliana OX=3702 GN=JMJ25 PE=1 SV=1	S	Function unknown	PREDICTED: lysine-specific demethylase 3B isoform X2 [Apis mellifera]	--
		GB40973	2.68355e-34	-1.38249	down	2.49234e-24	-1.62535	down	[ET]	Amino acid transport and metabolism;; Signal transduction mechanisms	Molecular Function: ionotropic glutamate receptor activity (GO:0004970);; Molecular Function: extracellular-glutamate-gated ion channel activity (GO:0005234);; Cellular Component: integral component of membrane (GO:0016021);; Cellular Component: cell junction (GO:0030054);; Biological Process: ion transmembrane transport (GO:0034220);; Biological Process: ionotropic glutamate receptor signaling p…	K05313|0|ame:411220|K05313 glutamate receptor, ionotropic, invertebrate | (RefSeq) glutamate receptor 1	Neuroactive ligand-receptor interaction (ko04080)	[PET]	Inorganic ion transport and metabolism;; Amino acid transport and metabolism;; Signal transduction mechanisms	Ligand-gated ion channel;; Ligated ion channel L-glutamate- and glycine-binding site;; Receptor family ligand binding region;; Bacterial extracellular solute-binding proteins, family 3	Glutamate receptor 2.1 OS=Arabidopsis thaliana OX=3702 GN=GLR2.1 PE=2 SV=2	U	Intracellular trafficking, secretion, and vesicular transport	Glutamate receptor 1 [Dufourea novaeangliae]	molecular function: signal transducer activity (GO:0004871);; molecular function: transporter activity (GO:0005215);; molecular function: molecular transducer activity (GO:0060089);; biological process: cellular process (GO:0009987);; biological process: signaling (GO:0023052);; biological process: single-organism process (GO:0044699);; biological process: response to stimulus (GO:0050896);; biol…
		GB45062	3.32279e-13	-1.38255	down	1.2589e-26	-2.16577	down	--	--	Cellular Component: nucleus (GO:0005634);; Biological Process: regulation of transcription, DNA-templated (GO:0006355);; Molecular Function: zinc ion binding (GO:0008270);; Molecular Function: sequence-specific DNA binding (GO:0043565);;	K09373|0|ame:409095|K09373 LIM homeobox protein 2/9 | (RefSeq) ap; protein apterous	--	[R]	General function prediction only	LIM domain;; Homeobox domain	--	K	Transcription	LOW QUALITY PROTEIN: protein apterous [Bombus terrestris]	cellular component: cell (GO:0005623);; cellular component: organelle (GO:0043226);; cellular component: cell part (GO:0044464);; biological process: biological regulation (GO:0065007);; molecular function: binding (GO:0005488)
		GB53323	1.84487e-20	-1.38298	down	2.65214e-22	-2.24755	down	[G]	Carbohydrate transport and metabolism	Molecular Function: beta-N-acetylhexosaminidase activity (GO:0004563);; Biological Process: carbohydrate metabolic process (GO:0005975);; Cellular Component: integral component of membrane (GO:0016021);;	K20730|0|ame:411490|K20730 beta-hexosaminidase Fdl [EC:3.2.1.52] | (RefSeq) FDL; probable beta-hexosaminidase fdl	Other glycan degradation (ko00511);; Amino sugar and nucleotide sugar metabolism (ko00520);; Glycosaminoglycan degradation (ko00531);; Glycosphingolipid biosynthesis - globo series (ko00603);; Glycosphingolipid biosynthesis - ganglio series (ko00604);; Lysosome (ko04142)	[G]	Carbohydrate transport and metabolism	Glycosyl hydrolase family 20, catalytic domain;; beta-acetyl hexosaminidase like	Beta-hexosaminidase 2 OS=Arabidopsis thaliana OX=3702 GN=HEXO2 PE=1 SV=1	G	Carbohydrate transport and metabolism	PREDICTED: probable beta-hexosaminidase fdl isoform X2 [Apis mellifera]	molecular function: catalytic activity (GO:0003824);; biological process: metabolic process (GO:0008152);; cellular component: membrane (GO:0016020);; cellular component: membrane part (GO:0044425)
		GB42949	0.00687763	-1.39428	down	5.90023e-09	-2.15321	down	[R]	General function prediction only	Cellular Component: intracellular (GO:0005622);; Molecular Function: zinc ion binding (GO:0008270);;	K11997|0|ame:412853|K11997 tripartite motif-containing protein 2/3 | (RefSeq) brat; brain tumor protein	--	[O]	Posttranslational modification, protein turnover, chaperones	NHL repeat;; B-box zinc finger;; 6-bladed beta-propeller	--	S	Function unknown	PREDICTED: brain tumor protein [Apis mellifera]	cellular component: cell (GO:0005623);; cellular component: cell part (GO:0044464);; molecular function: binding (GO:0005488)
		GB51550	4.06808e-06	-1.39714	down	1.90782e-36	-2.53136	down	--	--	Molecular Function: actin binding (GO:0003779);;	--	--	[NTZ]	Cell motility;; Signal transduction mechanisms;; Cytoskeleton	EF hand;; EF-hand;; Zinc finger, ZZ type;; WW domain;; C1 domain	--	Z	Cytoskeleton	PREDICTED: dystrophin, isoforms A/C/F/G/H-like [Apis cerana]	molecular function: binding (GO:0005488)
		GB55356	1.7124e-10	-1.3999	down	5.94698e-24	-2.26317	down	--	--	Biological Process: sensory perception of sound (GO:0007605);; Molecular Function: actin filament binding (GO:0051015);;	--	--	[S]	Function unknown	PDZ domain (Also known as DHR or GLGF);; PDZ domain	--	O	Posttranslational modification, protein turnover, chaperones	PREDICTED: msx2-interacting protein-like isoform X2 [Apis mellifera]	biological process: multicellular organismal process (GO:0032501);; molecular function: binding (GO:0005488)
		GB45532	0.00647901	-1.40028	down	1.13651e-07	-1.97097	down	--	--	Molecular Function: nucleic acid binding (GO:0003676);; Molecular Function: metal ion binding (GO:0046872);;	--	--	[R]	General function prediction only	Zinc finger, C2H2 type;; C2H2-type zinc finger	--	S	Function unknown	PREDICTED: fez family zinc finger protein 1-like [Apis mellifera]	molecular function: binding (GO:0005488)
		GB47415	1.21423e-06	-1.40305	down	3.25244e-08	-1.02928	down	--	--	Molecular Function: lipid binding (GO:0008289);;	--	--	--	--	Haemolymph juvenile hormone binding protein (JHBP);; Group 7 allergen	--	S	Function unknown	PREDICTED: uncharacterized protein LOC412196 [Apis mellifera]	molecular function: binding (GO:0005488)
		GB40703	1.43365e-11	-1.4039	down	1.18864e-20	-2.34897	down	[S]	Function unknown	Molecular Function: calcium ion binding (GO:0005509);; Cellular Component: plasma membrane (GO:0005886);; Biological Process: homophilic cell adhesion via plasma membrane adhesion molecules (GO:0007156);; Cellular Component: integral component of membrane (GO:0016021);;	--	--	[S]	Function unknown	Cadherin domain;; Cadherin-like;; Cadherin-like	--	S	Function unknown	PREDICTED: cadherin-23 [Apis mellifera]	molecular function: binding (GO:0005488);; cellular component: cell (GO:0005623);; cellular component: membrane (GO:0016020);; cellular component: cell part (GO:0044464);; biological process: biological adhesion (GO:0022610);; cellular component: membrane part (GO:0044425)
		GB53488	0.00620257	-1.40412	down	0.00729487	-1.28599	down	--	--	Molecular Function: nucleic acid binding (GO:0003676);; Molecular Function: metal ion binding (GO:0046872);;	--	--	--	--	Zinc finger, C2H2 type	--	--	--	PREDICTED: zinc finger protein 580-like [Apis mellifera]	molecular function: binding (GO:0005488)
		GB41332	1.83689e-11	-1.40616	down	1.74987e-30	-1.96289	down	[E]	Amino acid transport and metabolism	Molecular Function: DNA binding (GO:0003677);; Molecular Function: DNA-directed 5'-3' RNA polymerase activity (GO:0003899);; Molecular Function: carboxypeptidase activity (GO:0004180);; Biological Process: transcription, DNA-templated (GO:0006351);; Biological Process: proteolysis (GO:0006508);; Molecular Function: metallopeptidase activity (GO:0008237);; Molecular Function: peptidyl-dipeptidase …	K03018|0|ame:725552|K03018 DNA-directed RNA polymerase III subunit RPC1 [EC:2.7.7.6] | (RefSeq) DNA-directed RNA polymerase III subunit RPC1	Purine metabolism (ko00230);; Pyrimidine metabolism (ko00240);; RNA polymerase (ko03020)	[E]	Amino acid transport and metabolism	Angiotensin-converting enzyme	--	S	Function unknown	PREDICTED: DNA-directed RNA polymerase III subunit RPC1 [Apis mellifera]	molecular function: binding (GO:0005488);; molecular function: catalytic activity (GO:0003824);; biological process: metabolic process (GO:0008152);; biological process: cellular process (GO:0009987);; cellular component: membrane (GO:0016020)
		GB41015	6.72182e-07	-1.40619	down	8.84254e-15	-3.08562	down	--	--	Molecular Function: protein serine/threonine kinase activity (GO:0004674);; Molecular Function: ATP binding (GO:0005524);; Biological Process: protein phosphorylation (GO:0006468);;	--	--	--	--	Domain of unknown function (DUF243)	--	S	Function unknown	PREDICTED: E3 ubiquitin-protein ligase RING1-like [Bombus impatiens]	molecular function: catalytic activity (GO:0003824);; biological process: metabolic process (GO:0008152);; biological process: cellular process (GO:0009987);; molecular function: binding (GO:0005488)
		GB41464	6.62175e-06	-1.40872	down	4.20324e-12	-2.04733	down	--	--	--	--	--	[K]	Transcription	HMG (high mobility group) box;; HMG-box domain	High mobility group B protein 6 OS=Arabidopsis thaliana OX=3702 GN=HMGB6 PE=2 SV=1	B	Chromatin structure and dynamics	PREDICTED: transcription factor Sox-6 isoform X1 [Apis mellifera]	--
		GB53116	0.00132123	-1.41347	down	1.0361e-27	-2.70555	down	--	--	--	--	--	--	--	--	--	--	--	PREDICTED: endochitinase A1-like [Apis cerana]	--
		GB54150	3.06548e-35	-1.41783	down	4.31796e-11	-1.62404	down	[S]	Function unknown	Molecular Function: inward rectifier potassium channel activity (GO:0005242);; Cellular Component: integral component of membrane (GO:0016021);; Biological Process: regulation of ion transmembrane transport (GO:0034765);; Biological Process: potassium ion transmembrane transport (GO:0071805);;	K05330|0|ame:408462|K05330 potassium inwardly-rectifying channel subfamily J, other | (RefSeq) GB17183; uncharacterized LOC408462	--	[P]	Inorganic ion transport and metabolism	Inward rectifier potassium channel	--	U	Intracellular trafficking, secretion, and vesicular transport	PREDICTED: uncharacterized protein LOC408462 isoform X2 [Apis mellifera]	molecular function: transporter activity (GO:0005215);; molecular function: molecular transducer activity (GO:0060089);; biological process: cellular process (GO:0009987);; biological process: single-organism process (GO:0044699);; biological process: localization (GO:0051179);; biological process: biological regulation (GO:0065007);; cellular component: membrane (GO:0016020);; cellular component…
		GB41505	8.80623e-08	-1.4181	down	3.17221e-20	-1.4333	down	[D]	Cell cycle control, cell division, chromosome partitioning	--	--	--	[T]	Signal transduction mechanisms	Ankyrin repeats (3 copies);; Ankyrin repeats (many copies);; Ankyrin repeat;; Ankyrin repeat;; Ankyrin repeats (many copies)	Ankyrin repeat-containing protein ITN1 OS=Arabidopsis thaliana OX=3702 GN=ITN1 PE=1 SV=1	S	Function unknown	PREDICTED: ankyrin repeat and SAM domain-containing protein 1A-like isoform X1 [Apis mellifera]	--
		GB53926	0.00381477	-1.4181	down	3.58627e-07	-1.88467	down	--	--	Cellular Component: integral component of membrane (GO:0016021);;	--	--	--	--	Low-density lipoprotein receptor domain class A	--	S	Function unknown	PREDICTED: uncharacterized protein LOC108002113 isoform X1 [Apis cerana]	cellular component: membrane (GO:0016020);; cellular component: membrane part (GO:0044425)
		GB41771	2.28983e-05	-1.41889	down	2.04795e-10	-1.4441	down	--	--	--	--	--	--	--	Pentaxin family;; Concanavalin A-like lectin/glucanases superfamily	--	S	Function unknown	28S ribosomal protein S22, mitochondrial [Melipona quadrifasciata]	--
		GB51985	0.000981017	-1.41986	down	1.19485e-08	-2.67502	down	--	--	--	--	--	--	--	Herpesvirus tegument protein, N-terminal conserved region	--	S	Function unknown	PREDICTED: uncharacterized protein LOC102655436 [Apis mellifera]	--
		GB49194	3.15798e-05	-1.42048	down	2.38929e-22	-2.97582	down	--	--	Biological Process: defense response (GO:0006952);;	--	--	--	--	--	--	S	Function unknown	PREDICTED: uncharacterized protein LOC100578771 isoform X2 [Apis mellifera]	biological process: response to stimulus (GO:0050896)
		GB50650	0.00151796	-1.42223	down	0.00279851	-1.35907	down	[O]	Posttranslational modification, protein turnover, chaperones	Molecular Function: serine-type endopeptidase activity (GO:0004252);; Biological Process: proteolysis (GO:0006508);;	--	--	[E]	Amino acid transport and metabolism	Trypsin	--	O	Posttranslational modification, protein turnover, chaperones	PREDICTED: proteoglycan 4 [Apis mellifera]	molecular function: catalytic activity (GO:0003824);; biological process: metabolic process (GO:0008152)
		GB50931	4.16238e-08	-1.42305	down	3.21314e-05	-1.5854	down	--	--	--	--	--	[K]	Transcription	GATA zinc finger	--	K	Transcription	PREDICTED: box A-binding factor-like isoform X2 [Apis mellifera]	--
		GB54987	1.59465e-14	-1.42343	down	5.78912e-14	-2.0036	down	[I]	Lipid transport and metabolism	Cellular Component: integral component of membrane (GO:0016021);;	--	--	[R]	General function prediction only	Carboxylesterase family;; alpha/beta hydrolase fold	--	I	Lipid transport and metabolism	PREDICTED: neuroligin-1 isoform X1 [Apis mellifera]	cellular component: membrane (GO:0016020);; cellular component: membrane part (GO:0044425)
		GB55527	2.46424e-08	-1.42431	down	9.06605e-08	-1.91909	down	[L]	Replication, recombination and repair	Molecular Function: DNA binding (GO:0003677);; Biological Process: DNA repair (GO:0006281);; Molecular Function: DNA N-glycosylase activity (GO:0019104);;	K20813|0|ame:408649|K20813 thymine-DNA glycosylase [EC:3.2.2.29] | (RefSeq) GB16620; uncharacterized LOC408649	Base excision repair (ko03410)	[L]	Replication, recombination and repair	Uracil DNA glycosylase superfamily	--	L	Replication, recombination and repair	PREDICTED: uncharacterized protein LOC408649 isoform X2 [Apis mellifera]	molecular function: binding (GO:0005488);; biological process: metabolic process (GO:0008152);; biological process: cellular process (GO:0009987);; biological process: response to stimulus (GO:0050896);; molecular function: catalytic activity (GO:0003824)
		GB51191	7.05432e-11	-1.42527	down	7.22087e-09	-1.13268	down	--	--	Molecular Function: microtubule motor activity (GO:0003777);; Molecular Function: ATP binding (GO:0005524);; Biological Process: microtubule-based movement (GO:0007018);; Molecular Function: ATPase activity (GO:0016887);; Cellular Component: dynein complex (GO:0030286);;	K10414|0|ame:411639|K10414 dynein heavy chain 2, cytosolic | (RefSeq) btv; cytoplasmic dynein 2 heavy chain 1	Phagosome (ko04145)	[Z]	Cytoskeleton	Dynein heavy chain and region D6 of dynein motor;; Dynein heavy chain, N-terminal region 2;; Hydrolytic ATP binding site of dynein motor region D1;; ATP-binding dynein motor region D5;; AAA domain (dynein-related subfamily);; Dynein heavy chain, N-terminal region 1;; Microtubule-binding stalk of dynein motor;; ATPase family associated with various cellular activities (AAA);; ABC transporter;; AAA…	Cytoplasmic dynein 2 heavy chain 1 OS=Chlamydomonas reinhardtii OX=3055 GN=DHC1B PE=1 SV=2	Z	Cytoskeleton	PREDICTED: cytoplasmic dynein 2 heavy chain 1 [Apis mellifera]	molecular function: catalytic activity (GO:0003824);; molecular function: binding (GO:0005488);; biological process: cellular process (GO:0009987);; biological process: single-organism process (GO:0044699);; cellular component: cell (GO:0005623);; cellular component: macromolecular complex (GO:0032991);; cellular component: organelle (GO:0043226);; cellular component: organelle part (GO:0044422);…
		GB41734	1.08046e-07	-1.42596	down	2.49893e-43	-2.08749	down	--	--	Cellular Component: integral component of membrane (GO:0016021);;	K17461|0|ame:408485|K17461 reversion-inducing-cysteine-rich protein with kazal motifs | (RefSeq) Reck, GB18088; reversion-inducing-cysteine-rich protein with kazal motifs	--	[R]	General function prediction only	Kazal-type serine protease inhibitor domain	--	O	Posttranslational modification, protein turnover, chaperones	PREDICTED: reversion-inducing-cysteine-rich protein with kazal motifs isoform X1 [Apis mellifera]	cellular component: membrane (GO:0016020);; cellular component: membrane part (GO:0044425)
		GB44494	8.19973e-06	-1.4265	down	0.000637922	-1.23743	down	[P]	Inorganic ion transport and metabolism	Biological Process: metabolic process (GO:0008152);; Molecular Function: sulfuric ester hydrolase activity (GO:0008484);;	--	--	[R]	General function prediction only	Sulfatase;; Type I phosphodiesterase / nucleotide pyrophosphatase	--	P	Inorganic ion transport and metabolism	PREDICTED: arylsulfatase B-like isoform X2 [Apis mellifera]	biological process: metabolic process (GO:0008152);; molecular function: catalytic activity (GO:0003824)
		GB40689	1.40723e-05	-1.4283	down	5.22665e-16	-2.56427	down	--	--	--	K05769|0|ame:409108|K05769 Rho guanine nucleotide exchange factor 4/29 | (RefSeq) uncharacterized LOC409108	--	--	--	--	--	T	Signal transduction mechanisms	PREDICTED: uncharacterized protein LOC409108 isoform X2 [Apis mellifera]	--
		GB54256	4.60182e-13	-1.42845	down	1.22132e-28	-1.94776	down	--	--	Cellular Component: integral component of membrane (GO:0016021);;	--	--	--	--	Tetraspanin family	--	S	Function unknown	PREDICTED: uncharacterized protein LOC100577343 [Apis mellifera]	cellular component: membrane (GO:0016020);; cellular component: membrane part (GO:0044425)
		GB44999	2.26654e-11	-1.43065	down	3.74438e-28	-2.19723	down	--	--	--	--	--	--	--	--	--	S	Function unknown	chascon-like [Apis mellifera]	--
		GB52875	0.000239851	-1.43519	down	1.47874e-09	-2.40367	down	--	--	--	--	--	--	--	--	--	S	Function unknown	PREDICTED: uncharacterized protein LOC552005 [Apis mellifera]	--
		GB45131	9.40848e-15	-1.44207	down	1.53978e-12	-1.72123	down	--	--	Molecular Function: nucleic acid binding (GO:0003676);; Molecular Function: metal ion binding (GO:0046872);;	K17441|0|ame:100577801|K17441 zinc finger protein ZFPM1 | (RefSeq) zinc finger protein ush	--	--	--	Zinc finger, C2H2 type;; C2H2-type zinc finger;; Zinc-finger double-stranded RNA-binding;; C2H2-type zinc-finger domain;; Zinc-finger of C2H2 type	--	S	Function unknown	PREDICTED: zinc finger protein ush isoform X6 [Apis mellifera]	molecular function: binding (GO:0005488)
		GB49640	6.79579e-12	-1.44368	down	2.45997e-13	-1.59547	down	--	--	Cellular Component: integral component of membrane (GO:0016021);;	--	--	--	--	EB module	--	S	Function unknown	PREDICTED: uncharacterized protein LOC552608 isoform X2 [Apis mellifera]	cellular component: membrane (GO:0016020);; cellular component: membrane part (GO:0044425)
		GB41520	5.95565e-21	-1.44762	down	5.34135e-28	-1.91196	down	[R]	General function prediction only	Cellular Component: nucleus (GO:0005634);; Biological Process: regulation of transcription, DNA-templated (GO:0006355);;	--	--	[B]	Chromatin structure and dynamics	Groucho/TLE N-terminal Q-rich domain;; WD domain, G-beta repeat;; Anaphase-promoting complex subunit 4 WD40 domain	Protein pleiotropic regulator PRL2 OS=Arabidopsis thaliana OX=3702 GN=PRL2 PE=2 SV=2	S	Function unknown	PREDICTED: protein groucho-1-like isoform X1 [Apis mellifera]	cellular component: cell (GO:0005623);; cellular component: organelle (GO:0043226);; cellular component: cell part (GO:0044464);; biological process: biological regulation (GO:0065007)
		GB46845	8.38974e-08	-1.45175	down	9.88677e-06	-1.72365	down	[J]	Translation, ribosomal structure and biogenesis	Molecular Function: structural constituent of ribosome (GO:0003735);; Cellular Component: ribosome (GO:0005840);; Biological Process: translation (GO:0006412);;	K02921|1.26344e-47|hst:105184406|K02921 large subunit ribosomal protein L37Ae | (RefSeq) 60S ribosomal protein L37a	Ribosome (ko03010)	[J]	Translation, ribosomal structure and biogenesis	Ribosomal L37ae protein family	60S ribosomal protein L37a OS=Ostreococcus lucimarinus (strain CCE9901) OX=436017 GN=RPL37a PE=3 SV=1	J	Translation, ribosomal structure and biogenesis	PREDICTED: 60S ribosomal protein L37a [Polistes canadensis]	molecular function: structural molecule activity (GO:0005198);; cellular component: cell (GO:0005623);; cellular component: macromolecular complex (GO:0032991);; cellular component: organelle (GO:0043226);; cellular component: cell part (GO:0044464);; biological process: metabolic process (GO:0008152);; biological process: cellular process (GO:0009987)
		GB50975	6.98647e-12	-1.45924	down	4.32354e-15	-1.95639	down	--	--	Molecular Function: zinc ion binding (GO:0008270);;	K19867|0|ame:410204|K19867 LIM domain-binding protein 3 | (RefSeq) GB13229; titin-like	--	[TZ]	Signal transduction mechanisms;; Cytoskeleton	--	--	S	Function unknown	PREDICTED: titin-like [Apis mellifera]	molecular function: binding (GO:0005488)
		GB43140	2.06917e-12	-1.46073	down	2.65676e-29	-2.57451	down	--	--	--	K20067|0|ame:413428|K20067 stonin-1/2 | (RefSeq) stnB; uncharacterized LOC413428	--	--	--	--	--	S	Function unknown	PREDICTED: uncharacterized protein LOC413428 [Apis mellifera]	--
		GB49309	7.53965e-07	-1.46079	down	6.08979e-11	-1.6508	down	--	--	--	--	--	--	--	CAP-Gly domain	--	S	Function unknown	PREDICTED: uncharacterized protein LOC726065 [Apis mellifera]	--
		GB46199	0.00270807	-1.46167	down	0.00162033	-1.14324	down	--	--	--	--	--	--	--	--	--	S	Function unknown	PREDICTED: uncharacterized protein LOC100577558 [Apis mellifera]	--
		GB54404	0.000100792	-1.46294	down	1.64837e-05	-1.71307	down	--	--	Biological Process: fatty acid biosynthetic process (GO:0006633);; Cellular Component: integral component of membrane (GO:0016021);; Molecular Function: transferase activity (GO:0016740);;	--	--	[I]	Lipid transport and metabolism	GNS1/SUR4 family	--	I	Lipid transport and metabolism	PREDICTED: elongation of very long chain fatty acids protein AAEL008004-like [Apis mellifera]	biological process: metabolic process (GO:0008152);; biological process: cellular process (GO:0009987);; biological process: single-organism process (GO:0044699);; cellular component: membrane (GO:0016020);; cellular component: membrane part (GO:0044425);; molecular function: catalytic activity (GO:0003824)
		GB46564	6.02294e-06	-1.46382	down	4.19583e-15	-2.36153	down	[D]	Cell cycle control, cell division, chromosome partitioning	Cellular Component: extracellular region (GO:0005576);; Biological Process: lipid transport (GO:0006869);; Biological Process: signal transduction (GO:0007165);; Molecular Function: lipid binding (GO:0008289);; Biological Process: lipoprotein metabolic process (GO:0042157);;	K10380|0|ame:409051|K10380 ankyrin | (RefSeq) Ank; microtubule-associated protein futsch	--	[M]	Cell wall/membrane/envelope biogenesis	Ankyrin repeats (3 copies);; Apolipoprotein A1/A4/E domain;; Ankyrin repeat;; Ankyrin repeats (many copies);; Ankyrin repeats (many copies);; Ankyrin repeat;; ZU5 domain;; Uncharacterized protein conserved in bacteria (DUF2076);; Death domain;; NHR1 homology to TAF	Probable protein S-acyltransferase 23 OS=Arabidopsis thaliana OX=3702 GN=PAT23 PE=2 SV=2	S	Function unknown	PREDICTED: microtubule-associated protein futsch [Apis mellifera]	cellular component: extracellular region (GO:0005576);; biological process: single-organism process (GO:0044699);; biological process: localization (GO:0051179);; biological process: cellular process (GO:0009987);; biological process: biological regulation (GO:0065007);; molecular function: binding (GO:0005488);; biological process: metabolic process (GO:0008152)
		GB41250	8.1598e-06	-1.46472	down	2.65858e-05	-1.14759	down	--	--	Molecular Function: nucleic acid binding (GO:0003676);; Molecular Function: metal ion binding (GO:0046872);;	--	--	--	--	THAP domain;; MYND finger	--	S	Function unknown	PREDICTED: uncharacterized protein LOC100866330 isoform X2 [Apis florea]	molecular function: binding (GO:0005488)
		GB43230	1.82643e-18	-1.46695	down	7.75844e-16	-1.77905	down	--	--	--	--	--	[T]	Signal transduction mechanisms	Low-density lipoprotein receptor domain class A;; EB module	--	S	Function unknown	PREDICTED: low-density lipoprotein receptor-related protein 2 isoform X1 [Apis mellifera]	--
		GB40462	1.76206e-08	-1.47205	down	4.1306e-18	-1.57436	down	--	--	Molecular Function: cytochrome-c oxidase activity (GO:0004129);; Cellular Component: integral component of membrane (GO:0016021);; Biological Process: hydrogen ion transmembrane transport (GO:1902600);;	K02272|1.20348e-31|ame:726297|K02272 cytochrome c oxidase subunit 7c | (RefSeq) cytochrome c oxidase subunit 7C, mitochondrial	Oxidative phosphorylation (ko00190)	--	--	Cytochrome c oxidase subunit VIIc	--	O	Posttranslational modification, protein turnover, chaperones	PREDICTED: cytochrome c oxidase subunit 7C, mitochondrial [Apis mellifera]	molecular function: catalytic activity (GO:0003824);; molecular function: transporter activity (GO:0005215);; molecular function: electron carrier activity (GO:0009055);; biological process: metabolic process (GO:0008152);; biological process: single-organism process (GO:0044699);; biological process: localization (GO:0051179);; cellular component: membrane (GO:0016020);; cellular component: memb…
		GB51515	0.000437719	-1.47242	down	0.000149405	-1.3783	down	--	--	Molecular Function: nucleic acid binding (GO:0003676);; Molecular Function: metal ion binding (GO:0046872);;	K20210|0|ame:100577174|K20210 ras-responsive element-binding protein 1 | (RefSeq) ras-responsive element-binding protein 1-like	MAPK signaling pathway - fly (ko04013)	[R]	General function prediction only	C2H2-type zinc finger;; Zinc finger, C2H2 type;; Zinc-finger double domain;; C2H2-type zinc-finger domain	--	S	Function unknown	PREDICTED: ras-responsive element-binding protein 1-like isoform X1 [Apis mellifera]	molecular function: binding (GO:0005488)
		GB49246	6.41931e-10	-1.47411	down	7.89186e-09	-1.37965	down	--	--	Cellular Component: integral component of membrane (GO:0016021);;	--	--	--	--	--	--	S	Function unknown	PREDICTED: protein tincar isoform X1 [Apis mellifera]	cellular component: membrane (GO:0016020);; cellular component: membrane part (GO:0044425)
		GB54226	1.04925e-19	-1.47449	down	2.13116e-13	-2.41177	down	--	--	Molecular Function: motor activity (GO:0003774);; Molecular Function: actin binding (GO:0003779);; Molecular Function: ATP binding (GO:0005524);; Cellular Component: myosin complex (GO:0016459);;	K16677|0|ame:551706|K16677 dachs | (RefSeq) Myo20; unconventional myosin-IXb	Hippo signaling pathway - fly (ko04391)	[Z]	Cytoskeleton	Myosin head (motor domain);; IQ calmodulin-binding motif	Myosin-15 OS=Arabidopsis thaliana OX=3702 GN=XI-I PE=1 SV=1	Z	Cytoskeleton	PREDICTED: unconventional myosin-IXb isoform X3 [Apis mellifera]	molecular function: catalytic activity (GO:0003824);; molecular function: binding (GO:0005488);; cellular component: cell (GO:0005623);; cellular component: macromolecular complex (GO:0032991);; cellular component: organelle (GO:0043226);; cellular component: organelle part (GO:0044422);; cellular component: cell part (GO:0044464)
		GB51652	0.00057435	-1.47748	down	0.0139972	-1.57824	down	--	--	Molecular Function: motor activity (GO:0003774);; Molecular Function: actin binding (GO:0003779);; Molecular Function: ATP binding (GO:0005524);; Cellular Component: myosin complex (GO:0016459);;	K10352|0|ame:409843|K10352 myosin heavy chain | (RefSeq) Mhc1; myosin heavy chain, muscle	--	[Z]	Cytoskeleton	Myosin head (motor domain);; Myosin N-terminal SH3-like domain	Myosin-1 OS=Arabidopsis thaliana OX=3702 GN=VIII-1 PE=1 SV=1	Z	Cytoskeleton	Myosin heavy chain, muscle [Habropoda laboriosa]	molecular function: catalytic activity (GO:0003824);; molecular function: binding (GO:0005488);; cellular component: cell (GO:0005623);; cellular component: macromolecular complex (GO:0032991);; cellular component: organelle (GO:0043226);; cellular component: organelle part (GO:0044422);; cellular component: cell part (GO:0044464)
		GB44213	4.43552e-33	-1.47949	down	4.27193e-39	-2.40522	down	--	--	--	K04437|0|soc:105200463|K04437 filamin | (RefSeq) filamin-A	--	[Z]	Cytoskeleton	Filamin/ABP280 repeat;; Calponin homology (CH) domain;; Y_Y_Y domain;; Domain of unknown function (DUF5060);; YtkA-like	--	Z	Cytoskeleton	PREDICTED: filamin-A [Habropoda laboriosa]	--
		Apis_mellifera_newGene_8437	8.92126e-20	-1.48075	down	1.53566e-15	-1.92656	down	--	--	--	--	--	--	--	BTB/POZ domain	Kelch-like protein 12 OS=Xenopus laevis OX=8355 GN=klhl12 PE=2 SV=2	S	Function unknown	zinc finger protein 131 [Salvelinus alpinus]	--
		GB40263	3.52978e-15	-1.48348	down	5.23542e-33	-2.08161	down	--	--	--	--	--	--	--	--	--	S	Function unknown	PREDICTED: uncharacterized protein LOC413721 isoform X3 [Apis mellifera]	--
		GB55578	2.12442e-19	-1.4904	down	5.24393e-06	-1.45702	down	[T]	Signal transduction mechanisms	--	K15009|0|ame:726461|K15009 SH3 and multiple ankyrin repeat domains protein | (RefSeq) SH3 and multiple ankyrin repeat domains protein 1	--	[R]	General function prediction only	Ankyrin repeats (3 copies);; Ankyrin repeats (many copies);; Ankyrin repeat;; Ankyrin repeat;; Ankyrin repeats (many copies);; PDZ domain (Also known as DHR or GLGF)	Probable protein S-acyltransferase 23 OS=Arabidopsis thaliana OX=3702 GN=PAT23 PE=2 SV=2	S	Function unknown	SH3 and multiple ankyrin repeat domains protein [Apis cerana cerana]	--
		GB45151	6.70787e-10	-1.49181	down	4.06922e-42	-2.54481	down	[GM]	Carbohydrate transport and metabolism;; Cell wall/membrane/envelope biogenesis	Cellular Component: extracellular region (GO:0005576);; Biological Process: carbohydrate metabolic process (GO:0005975);; Biological Process: chitin metabolic process (GO:0006030);; Molecular Function: chitin binding (GO:0008061);; Molecular Function: hydrolase activity, acting on carbon-nitrogen (but not peptide) bonds (GO:0016810);;	--	--	--	--	Chitin binding Peritrophin-A domain;; Polysaccharide deacetylase;; Low-density lipoprotein receptor domain class A	--	S	Function unknown	PREDICTED: uncharacterized protein LOC408365 isoform X2 [Apis mellifera]	cellular component: extracellular region (GO:0005576);; biological process: metabolic process (GO:0008152);; molecular function: binding (GO:0005488);; molecular function: catalytic activity (GO:0003824)
		GB44092	2.11212e-11	-1.49251	down	3.4437e-23	-2.34704	down	[D]	Cell cycle control, cell division, chromosome partitioning	Molecular Function: calcium channel activity (GO:0005262);; Cellular Component: integral component of membrane (GO:0016021);; Biological Process: calcium ion transmembrane transport (GO:0070588);;	--	--	[M]	Cell wall/membrane/envelope biogenesis	Ankyrin repeats (3 copies);; Ankyrin repeats (many copies);; Ankyrin repeat;; Ankyrin repeat;; Ankyrin repeats (many copies);; Ion transport protein	Ankyrin repeat-containing protein At5g02620 OS=Arabidopsis thaliana OX=3702 GN=At5g02620 PE=1 SV=1	S	Function unknown	PREDICTED: serine/threonine-protein phosphatase 6 regulatory ankyrin repeat subunit A isoform X1 [Apis mellifera]	molecular function: transporter activity (GO:0005215);; biological process: localization (GO:0051179);; cellular component: membrane (GO:0016020);; cellular component: membrane part (GO:0044425)
		GB41214	6.62706e-07	-1.49385	down	1.25767e-09	-1.9883	down	[H]	Coenzyme transport and metabolism	Molecular Function: sulfotransferase activity (GO:0008146);; Cellular Component: integral component of membrane (GO:0016021);;	K08104|0|ame:412956|K08104 [heparan sulfate]-glucosamine 3-sulfotransferase 5 [EC:2.8.2.23] | (RefSeq) Hs3st-A; heparan sulfate glucosamine 3-O-sulfotransferase 1	Glycosaminoglycan biosynthesis - heparan sulfate / heparin (ko00534)	[O]	Posttranslational modification, protein turnover, chaperones	Sulfotransferase domain;; Sulfotransferase family	--	S	Function unknown	PREDICTED: heparan sulfate glucosamine 3-O-sulfotransferase 1 isoform X2 [Apis mellifera]	molecular function: catalytic activity (GO:0003824);; cellular component: membrane (GO:0016020);; cellular component: membrane part (GO:0044425)
		GB45152	1.55436e-08	-1.50108	down	1.02656e-37	-2.14321	down	--	--	Cellular Component: extracellular region (GO:0005576);; Biological Process: carbohydrate metabolic process (GO:0005975);; Biological Process: chitin metabolic process (GO:0006030);; Molecular Function: chitin binding (GO:0008061);; Molecular Function: hydrolase activity, acting on carbon-nitrogen (but not peptide) bonds (GO:0016810);;	--	--	--	--	Chitin binding Peritrophin-A domain;; Low-density lipoprotein receptor domain class A	--	S	Function unknown	PREDICTED: uncharacterized protein LOC551323 isoform X1 [Apis mellifera]	cellular component: extracellular region (GO:0005576);; biological process: metabolic process (GO:0008152);; molecular function: binding (GO:0005488);; molecular function: catalytic activity (GO:0003824)
		GB54359	2.29598e-05	-1.50178	down	0.000873927	-1.0904	down	--	--	Cellular Component: integral component of membrane (GO:0016021);;	--	--	--	--	--	--	S	Function unknown	PREDICTED: uncharacterized protein LOC726251 [Apis mellifera]	cellular component: membrane (GO:0016020);; cellular component: membrane part (GO:0044425)
		GB53624	0.000520623	-1.50411	down	6.96913e-05	-2.25034	down	--	--	--	--	--	--	--	--	--	--	--	silk fibroin 4 precursor [Apis mellifera]	--
		GB54986	1.8414e-22	-1.5122	down	4.9874e-42	-2.36285	down	[J]	Translation, ribosomal structure and biogenesis	Molecular Function: nucleic acid binding (GO:0003676);; Molecular Function: ATP binding (GO:0005524);; Molecular Function: ATP-dependent helicase activity (GO:0008026);;	K17820|0|ame:726350|K17820 ATP-dependent RNA helicase DHX33 [EC:3.6.4.13] | (RefSeq) putative ATP-dependent RNA helicase DHX33	--	[A]	RNA processing and modification	Helicase associated domain (HA2);; Oligonucleotide/oligosaccharide-binding (OB)-fold;; Helicase conserved C-terminal domain;; DEAD/DEAH box helicase;; AAA domain	Pre-mRNA-splicing factor ATP-dependent RNA helicase DEAH10 OS=Arabidopsis thaliana OX=3702 GN=RID1 PE=1 SV=1	L	Replication, recombination and repair	PREDICTED: putative ATP-dependent RNA helicase DHX33 [Apis mellifera]	molecular function: binding (GO:0005488);; molecular function: catalytic activity (GO:0003824)
		GB50559	0.000849054	-1.51442	down	4.70544e-11	-2.63242	down	--	--	Cellular Component: integral component of membrane (GO:0016021);;	--	--	--	--	Protein of unknown function (DUF1676)	--	S	Function unknown	PREDICTED: uncharacterized protein LOC102655457 [Apis mellifera]	cellular component: membrane (GO:0016020);; cellular component: membrane part (GO:0044425)
		GB45138	1.83987e-20	-1.5168	down	8.99789e-23	-2.20339	down	--	--	Molecular Function: DNA binding (GO:0003677);; Molecular Function: transcription factor activity, sequence-specific DNA binding (GO:0003700);; Cellular Component: nucleus (GO:0005634);; Biological Process: regulation of transcription, DNA-templated (GO:0006355);;	K17335|0|ame:408354|K17335 nuclear factor of activated T-cells 5 | (RefSeq) NFAT; nuclear factor of activated T-cells 5	--	--	--	Rel homology DNA-binding domain;; Rel homology dimerisation domain;; IPT/TIG domain	--	K	Transcription	PREDICTED: nuclear factor of activated T-cells 5 isoform X2 [Apis mellifera]	molecular function: binding (GO:0005488);; molecular function: nucleic acid binding transcription factor activity (GO:0001071);; biological process: biological regulation (GO:0065007);; cellular component: cell (GO:0005623);; cellular component: organelle (GO:0043226);; cellular component: cell part (GO:0044464)
		GB54136	0.000158819	-1.51804	down	7.88035e-12	-1.64713	down	--	--	Molecular Function: actin binding (GO:0003779);; Molecular Function: Rho GTPase binding (GO:0017048);; Biological Process: actin cytoskeleton organization (GO:0030036);;	--	--	[TZ]	Signal transduction mechanisms;; Cytoskeleton	--	--	S	Function unknown	PREDICTED: uncharacterized protein LOC410506 isoform X1 [Apis mellifera]	molecular function: binding (GO:0005488);; biological process: cellular process (GO:0009987);; biological process: single-organism process (GO:0044699);; biological process: cellular component organization or biogenesis (GO:0071840)
		GB48005	2.87195e-13	-1.51941	down	8.79881e-12	-1.98917	down	--	--	Molecular Function: G-protein coupled receptor activity (GO:0004930);; Biological Process: G-protein coupled receptor signaling pathway (GO:0007186);; Cellular Component: integral component of membrane (GO:0016021);;	K04153|0|ame:410435|K04153 5-hydroxytryptamine receptor 1 | (RefSeq) 5-HT1, GB16007; serotonin receptor	Neuroactive ligand-receptor interaction (ko04080)	[R]	General function prediction only	7 transmembrane receptor (rhodopsin family);; Serpentine type 7TM GPCR chemoreceptor Srsx;; Olfactory receptor	--	U	Intracellular trafficking, secretion, and vesicular transport	serotonin receptor [Apis mellifera]	molecular function: signal transducer activity (GO:0004871);; molecular function: molecular transducer activity (GO:0060089);; biological process: cellular process (GO:0009987);; biological process: signaling (GO:0023052);; biological process: single-organism process (GO:0044699);; biological process: response to stimulus (GO:0050896);; biological process: biological regulation (GO:0065007);; cel…
		GB40699	0.000290181	-1.52128	down	0.00448072	-1.14396	down	[K]	Transcription	--	--	--	[R]	General function prediction only	Leucine rich repeat;; Leucine rich repeats (6 copies);; Leucine Rich repeats (2 copies);; Leucine-rich repeat	Receptor like protein 29 OS=Arabidopsis thaliana OX=3702 GN=RLP29 PE=2 SV=1	S	Function unknown	PREDICTED: leucine-rich repeat-containing protein 15-like [Apis dorsata]	--
		GB48216	0.00175043	-1.52131	down	0.000135563	-1.24802	down	[T]	Signal transduction mechanisms	Molecular Function: calcium ion binding (GO:0005509);;	--	--	[T]	Signal transduction mechanisms	EF-hand domain pair;; EF hand;; EF-hand domain;; EF-hand domain pair;; EF-hand domain;; EF hand	Calmodulin OS=Euglena gracilis OX=3039 PE=1 SV=2	DTZ	Cell cycle control, cell division, chromosome partitioning;; Signal transduction mechanisms;; Cytoskeleton	troponin C type IIb [Apis mellifera]	molecular function: binding (GO:0005488)
		GB42892	0.0059295	-1.52616	down	0.000533986	-1.20796	down	--	--	--	K20228|0|ame:100578699|K20228 female sterile (1) Nasrat | (RefSeq) uncharacterized LOC100578699	MAPK signaling pathway - fly (ko04013)	--	--	--	--	S	Function unknown	PREDICTED: uncharacterized protein LOC100578699 [Apis mellifera]	--
		GB46956	2.42886e-07	-1.52691	down	4.92617e-07	-1.41483	down	--	--	Cellular Component: nucleus (GO:0005634);; Biological Process: regulation of transcription, DNA-templated (GO:0006355);; Molecular Function: sequence-specific DNA binding (GO:0043565);;	K09360|0|ame:725590|K09360 BarH-like | (RefSeq) GB10569; homeobox protein B-H2-like	--	[R]	General function prediction only	Homeobox domain	Homeobox-leucine zipper protein HAT5 OS=Arabidopsis thaliana OX=3702 GN=HAT5 PE=1 SV=1	K	Transcription	PREDICTED: homeobox protein B-H2-like [Apis mellifera]	cellular component: cell (GO:0005623);; cellular component: organelle (GO:0043226);; cellular component: cell part (GO:0044464);; biological process: biological regulation (GO:0065007);; molecular function: binding (GO:0005488)
		GB41595	2.3972e-08	-1.53227	down	2.63075e-06	-2.16565	down	--	--	Molecular Function: extracellular matrix structural constituent (GO:0005201);; Cellular Component: proteinaceous extracellular matrix (GO:0005578);; Cellular Component: collagen trimer (GO:0005581);;	K06237|1.15685e-33|ame:408551|K06237 collagen, type IV, alpha | (RefSeq) collagen alpha-5(IV) chain	ECM-receptor interaction (ko04512);; AGE-RAGE signaling pathway in diabetic complications (ko04933)	[W]	Extracellular structures	Collagen triple helix repeat (20 copies)	--	S	Function unknown	Collagen alpha-1(IV) chain [Apis cerana cerana]	molecular function: structural molecule activity (GO:0005198);; cellular component: extracellular region (GO:0005576);; cellular component: extracellular region part (GO:0044421);; cellular component: macromolecular complex (GO:0032991)
		GB43231	3.30407e-08	-1.53278	down	1.76624e-08	-1.52049	down	--	--	Molecular Function: catalytic activity (GO:0003824);; Biological Process: metabolic process (GO:0008152);; Cellular Component: integral component of membrane (GO:0016021);;	--	--	--	--	Protein of unknown function (DUF229);; Sulfatase	--	S	Function unknown	PREDICTED: uncharacterized protein LOC408329 [Apis mellifera]	molecular function: catalytic activity (GO:0003824);; biological process: metabolic process (GO:0008152);; cellular component: membrane (GO:0016020);; cellular component: membrane part (GO:0044425)
		GB53054	1.74662e-07	-1.54039	down	1.01524e-10	-1.75769	down	--	--	--	K01349|1.16425e-19|hst:105188026|K01349 furin [EC:3.4.21.75] | (RefSeq) furin-like protease 1, isoform 1-CRR	--	--	--	Peptidase S8 pro-domain	--	--	--	PREDICTED: furin-like protease 1, isoforms 1/1-X/2-like isoform X2 [Apis dorsata]	--
		GB41310	1.151e-07	-1.54621	down	1.44954e-13	-1.97182	down	[Z]	Cytoskeleton	Molecular Function: isopentenyl-diphosphate delta-isomerase activity (GO:0004452);; Molecular Function: ATP binding (GO:0005524);; Cellular Component: cytoplasm (GO:0005737);; Cellular Component: cytoskeleton (GO:0005856);; Biological Process: isoprenoid biosynthetic process (GO:0008299);; Molecular Function: hydrolase activity (GO:0016787);;	K05692|0|soc:105205816|K05692 actin beta/gamma 1 | (RefSeq) actin, muscle	Phagosome (ko04145);; Hippo signaling pathway - fly (ko04391);; Phototransduction - fly (ko04745)	[Z]	Cytoskeleton	Actin	Actin OS=Coleochaete scutata OX=3125 PE=2 SV=1	Z	Cytoskeleton	PREDICTED: actin, clone 205 [Megachile rotundata]	molecular function: catalytic activity (GO:0003824);; molecular function: binding (GO:0005488);; cellular component: cell (GO:0005623);; cellular component: cell part (GO:0044464);; cellular component: organelle (GO:0043226);; biological process: metabolic process (GO:0008152);; biological process: cellular process (GO:0009987);; biological process: single-organism process (GO:0044699)
		GB51833	5.00052e-10	-1.54739	down	1.34541e-13	-1.4968	down	[R]	General function prediction only	Molecular Function: neurotransmitter:sodium symporter activity (GO:0005328);; Biological Process: neurotransmitter transport (GO:0006836);; Cellular Component: integral component of membrane (GO:0016021);; Biological Process: transmembrane transport (GO:0055085);;	K05038|0|ame:725456|K05038 solute carrier family 6 (neurotransmitter transporter, amino acid) member 5/7/9/14 | (RefSeq) sodium-dependent nutrient amino acid transporter 1-like	--	[T]	Signal transduction mechanisms	Sodium:neurotransmitter symporter family	--	P	Inorganic ion transport and metabolism	PREDICTED: sodium-dependent nutrient amino acid transporter 1-like [Apis mellifera]	molecular function: transporter activity (GO:0005215);; biological process: single-organism process (GO:0044699);; biological process: localization (GO:0051179);; cellular component: membrane (GO:0016020);; cellular component: membrane part (GO:0044425)
		GB50407	3.93398e-15	-1.54758	down	6.89901e-27	-1.98426	down	--	--	--	--	--	[S]	Function unknown	PDZ domain (Also known as DHR or GLGF);; PDZ domain	--	S	Function unknown	PREDICTED: uncharacterized protein LOC100578579 [Apis mellifera]	--
		GB42543	0.00502593	-1.54773	down	0.000304509	-2.19514	down	--	--	--	--	--	[R]	General function prediction only	Leucine rich repeat;; Immunoglobulin domain;; Leucine Rich repeats (2 copies);; Immunoglobulin I-set domain;; Leucine rich repeats (6 copies)	--	S	Function unknown	PREDICTED: leucine-rich repeat-containing protein 24 [Apis mellifera]	--
		GB50521	5.20366e-13	-1.54905	down	5.42829e-19	-2.64387	down	--	--	Molecular Function: ionotropic glutamate receptor activity (GO:0004970);; Cellular Component: integral component of membrane (GO:0016021);; Biological Process: ion transmembrane transport (GO:0034220);; Biological Process: ionotropic glutamate receptor signaling pathway (GO:0035235);;	K05313|0|ame:410623|K05313 glutamate receptor, ionotropic, invertebrate | (RefSeq) GB15070; uncharacterized LOC410623	--	[PET]	Inorganic ion transport and metabolism;; Amino acid transport and metabolism;; Signal transduction mechanisms	Ligand-gated ion channel	Glutamate receptor 2.3 OS=Arabidopsis thaliana OX=3702 GN=GLR2.3 PE=2 SV=1	S	Function unknown	PREDICTED: uncharacterized protein LOC410623 isoform X3 [Apis mellifera]	molecular function: signal transducer activity (GO:0004871);; molecular function: transporter activity (GO:0005215);; molecular function: molecular transducer activity (GO:0060089);; biological process: cellular process (GO:0009987);; biological process: signaling (GO:0023052);; biological process: single-organism process (GO:0044699);; biological process: response to stimulus (GO:0050896);; biol…
		GB45408	1.42017e-06	-1.54973	down	2.5355e-13	-1.86555	down	--	--	Cellular Component: integral component of membrane (GO:0016021);;	--	--	--	--	Zona pellucida-like domain	--	S	Function unknown	PREDICTED: uncharacterized protein LOC551617 [Apis mellifera]	cellular component: membrane (GO:0016020);; cellular component: membrane part (GO:0044425)
		GB53844	0.00156851	-1.55297	down	3.5846e-17	-3.04038	down	--	--	Biological Process: sensory perception of sound (GO:0007605);; Molecular Function: actin filament binding (GO:0051015);;	--	--	[S]	Function unknown	PDZ domain (Also known as DHR or GLGF);; PDZ domain	--	O	Posttranslational modification, protein turnover, chaperones	PREDICTED: harmonin-like isoform X2 [Apis mellifera]	biological process: multicellular organismal process (GO:0032501);; molecular function: binding (GO:0005488)
		GB40770	6.98647e-12	-1.55464	down	5.46059e-10	-1.23467	down	[C]	Energy production and conversion	--	--	--	[Q]	Secondary metabolites biosynthesis, transport and catabolism	short chain dehydrogenase;; Enoyl-(Acyl carrier protein) reductase;; NAD(P)H-binding;; KR domain;; NAD dependent epimerase/dehydratase family	Chlorophyll(ide) b reductase NOL, chloroplastic OS=Arabidopsis thaliana OX=3702 GN=NOL PE=1 SV=1	S	Function unknown	PREDICTED: farnesol dehydrogenase-like [Apis mellifera]	--
		GB54803	1.58222e-05	-1.55693	down	3.57134e-07	-1.93925	down	--	--	Cellular Component: integral component of membrane (GO:0016021);;	--	--	--	--	Collagen triple helix repeat (20 copies)	--	S	Function unknown	PREDICTED: uncharacterized protein LOC108622656, partial [Ceratina calcarata]	cellular component: membrane (GO:0016020);; cellular component: membrane part (GO:0044425)
		GB40306	3.2899e-05	-1.5606	down	1.84829e-18	-1.67491	down	--	--	--	--	--	[T]	Signal transduction mechanisms	CD36 family	--	U	Intracellular trafficking, secretion, and vesicular transport	Scavenger receptor class B member [Apis cerana cerana]	--
		GB52957	2.23439e-06	-1.56973	down	2.63338e-08	-1.32211	down	--	--	--	--	--	[T]	Signal transduction mechanisms	Mab-21 protein	--	O	Posttranslational modification, protein turnover, chaperones	PREDICTED: protein mab-21-like [Apis mellifera]	--
		Apis_mellifera_newGene_6083	4.65864e-05	-1.57408	down	8.2476e-06	-1.49936	down	--	--	--	--	--	--	--	Haemolymph juvenile hormone binding protein (JHBP)	--	S	Function unknown	--	--
		GB41554	0.000859646	-1.57565	down	0.000243448	-1.6331	down	--	--	Cellular Component: intracellular (GO:0005622);; Biological Process: Golgi vesicle transport (GO:0048193);; Molecular Function: phosphatidylinositol-4-phosphate binding (GO:0070273);;	K15620|1.75146e-38|ame:412824|K15620 golgi phosphoprotein 3 | (RefSeq) Golgi phosphoprotein 3 homolog sauron	--	[U]	Intracellular trafficking, secretion, and vesicular transport	--	--	U	Intracellular trafficking, secretion, and vesicular transport	PREDICTED: Golgi phosphoprotein 3 homolog sauron isoform X1 [Apis mellifera]	cellular component: cell (GO:0005623);; cellular component: cell part (GO:0044464);; biological process: localization (GO:0051179);; molecular function: binding (GO:0005488)
		GB47694	1.49265e-06	-1.58136	down	7.11118e-07	-1.51017	down	--	--	Molecular Function: oxygen transporter activity (GO:0005344);; Molecular Function: iron ion binding (GO:0005506);; Cellular Component: extracellular region (GO:0005576);; Cellular Component: hemoglobin complex (GO:0005833);; Biological Process: oxygen transport (GO:0015671);; Molecular Function: oxygen binding (GO:0019825);; Molecular Function: heme binding (GO:0020037);;	--	--	--	--	--	--	C	Energy production and conversion	globin 1 [Apis mellifera]	molecular function: transporter activity (GO:0005215);; biological process: localization (GO:0051179);; molecular function: binding (GO:0005488);; cellular component: extracellular region (GO:0005576);; cellular component: cell (GO:0005623);; cellular component: macromolecular complex (GO:0032991);; cellular component: cell part (GO:0044464);; biological process: single-organism process (GO:00446…
		GB45715	7.44126e-07	-1.58424	down	1.55627e-10	-1.81482	down	--	--	Molecular Function: DNA binding (GO:0003677);; Molecular Function: transcription factor activity, sequence-specific DNA binding (GO:0003700);; Cellular Component: nucleus (GO:0005634);; Biological Process: regulation of transcription, DNA-templated (GO:0006355);;	K10185|0|ame:411133|K10185 T-box protein 20 | (RefSeq) GB16867; T-box transcription factor TBX20-like	--	[K]	Transcription	T-box	--	K	Transcription	PREDICTED: T-box transcription factor TBX20-like [Apis mellifera]	molecular function: binding (GO:0005488);; molecular function: nucleic acid binding transcription factor activity (GO:0001071);; biological process: biological regulation (GO:0065007);; cellular component: cell (GO:0005623);; cellular component: organelle (GO:0043226);; cellular component: cell part (GO:0044464)
		GB54778	4.34224e-14	-1.58731	down	6.7194e-50	-2.07157	down	[F]	Nucleotide transport and metabolism	Molecular Function: aspartate carbamoyltransferase activity (GO:0004070);; Molecular Function: carbamoyl-phosphate synthase (glutamine-hydrolyzing) activity (GO:0004088);; Molecular Function: ATP binding (GO:0005524);; Biological Process: 'de novo' pyrimidine nucleobase biosynthetic process (GO:0006207);; Biological Process: glutamine metabolic process (GO:0006541);; Molecular Function: amino aci…	K11540|0|ame:410408|K11540 carbamoyl-phosphate synthase / aspartate carbamoyltransferase / dihydroorotase [EC:6.3.5.5 2.1.3.2 3.5.2.3] | (RefSeq) Cad; conserved ATPase domain protein	Pyrimidine metabolism (ko00240);; Alanine, aspartate and glutamate metabolism (ko00250)	[R]	General function prediction only	Aspartate/ornithine carbamoyltransferase, carbamoyl-P binding domain;; Aspartate/ornithine carbamoyltransferase, Asp/Orn binding domain;; Amidohydrolase family;; MGS-like domain	Aspartate carbamoyltransferase 2, chloroplastic OS=Pisum sativum OX=3888 GN=PYRB2 PE=2 SV=1	F	Nucleotide transport and metabolism	PREDICTED: CAD protein [Apis mellifera]	molecular function: catalytic activity (GO:0003824);; molecular function: binding (GO:0005488);; biological process: metabolic process (GO:0008152);; biological process: cellular process (GO:0009987);; biological process: single-organism process (GO:0044699)
		GB50041	0.000212325	-1.58944	down	0.00359908	-1.45637	down	--	--	Cellular Component: mitochondrial outer membrane (GO:0005741);; Biological Process: cellular response to stress (GO:0033554);;	--	--	--	--	Mitochondria-eating protein	--	S	Function unknown	PREDICTED: uncharacterized protein LOC100577656 [Apis mellifera]	cellular component: cell (GO:0005623);; cellular component: membrane (GO:0016020);; cellular component: organelle (GO:0043226);; cellular component: organelle part (GO:0044422);; cellular component: cell part (GO:0044464);; biological process: cellular process (GO:0009987);; biological process: response to stimulus (GO:0050896)
		GB50742	0.000252659	-1.5979	down	0.00712741	-1.03597	down	--	--	Cellular Component: BBSome (GO:0034464);;	--	--	--	--	Ciliary BBSome complex subunit 1	--	S	Function unknown	PREDICTED: LOW QUALITY PROTEIN: protein dispatched [Apis mellifera]	cellular component: cell (GO:0005623);; cellular component: macromolecular complex (GO:0032991);; cellular component: organelle (GO:0043226);; cellular component: organelle part (GO:0044422);; cellular component: cell part (GO:0044464)
		GB44163	1.18604e-14	-1.60216	down	2.75407e-104	-2.62619	down	[R]	General function prediction only	Cellular Component: integral component of membrane (GO:0016021);;	--	--	[R]	General function prediction only	Tetratricopeptide repeat;; Tetratricopeptide repeat;; TPR repeat;; Tetratricopeptide repeat;; Tetratricopeptide repeat;; Domain of unknown function (DUF1736);; Tetratricopeptide repeat;; Tetratricopeptide repeat;; Tetratricopeptide repeat;; Tetratricopeptide repeat;; Tetratricopeptide repeat;; Tetratricopeptide repeat;; Tetratricopeptide repeat	Probable UDP-N-acetylglucosamine--peptide N-acetylglucosaminyltransferase SEC OS=Arabidopsis thaliana OX=3702 GN=SEC PE=2 SV=1	S	Function unknown	PREDICTED: transmembrane and TPR repeat-containing protein CG4341 isoform X1 [Apis mellifera]	cellular component: membrane (GO:0016020);; cellular component: membrane part (GO:0044425)
		GB44987	4.13634e-09	-1.60561	down	1.0752e-11	-1.28192	down	[G]	Carbohydrate transport and metabolism	Molecular Function: transporter activity (GO:0005215);; Cellular Component: integral component of membrane (GO:0016021);; Biological Process: transmembrane transport (GO:0055085);;	--	--	[G]	Carbohydrate transport and metabolism	Major Facilitator Superfamily	Probable anion transporter 4, chloroplastic OS=Oryza sativa subsp. japonica OX=39947 GN=PHT4;4 PE=2 SV=1	G	Carbohydrate transport and metabolism	PREDICTED: vesicular glutamate transporter 2.1 isoform X2 [Apis mellifera]	molecular function: transporter activity (GO:0005215);; cellular component: membrane (GO:0016020);; cellular component: membrane part (GO:0044425);; biological process: localization (GO:0051179)
		GB50154	5.99464e-10	-1.6148	down	2.51667e-07	-2.18333	down	--	--	Molecular Function: G-protein coupled receptor activity (GO:0004930);; Biological Process: G-protein coupled receptor signaling pathway (GO:0007186);; Cellular Component: integral component of membrane (GO:0016021);;	--	--	[R]	General function prediction only	7 transmembrane receptor (rhodopsin family);; Serpentine type 7TM GPCR chemoreceptor Srsx;; Serpentine type 7TM GPCR chemoreceptor Srx	--	U	Intracellular trafficking, secretion, and vesicular transport	PREDICTED: dopamine receptor 2 [Apis cerana]	molecular function: signal transducer activity (GO:0004871);; molecular function: molecular transducer activity (GO:0060089);; biological process: cellular process (GO:0009987);; biological process: signaling (GO:0023052);; biological process: single-organism process (GO:0044699);; biological process: response to stimulus (GO:0050896);; biological process: biological regulation (GO:0065007);; cel…
		GB45938	2.65333e-05	-1.61562	down	6.47293e-06	-1.49688	down	[E]	Amino acid transport and metabolism	Biological Process: cellular amino acid metabolic process (GO:0006520);; Molecular Function: carboxy-lyase activity (GO:0016831);; Molecular Function: pyridoxal phosphate binding (GO:0030170);;	K01593|0|ame:410639|K01593 aromatic-L-amino-acid decarboxylase [EC:4.1.1.28] | (RefSeq) GB14019; alpha-methyldopa hypersensitive protein-like	Histidine metabolism (ko00340);; Tyrosine metabolism (ko00350);; Phenylalanine metabolism (ko00360);; Tryptophan metabolism (ko00380)	[E]	Amino acid transport and metabolism	Pyridoxal-dependent decarboxylase conserved domain;; Beta-eliminating lyase	Tyrosine decarboxylase 1 OS=Arabidopsis thaliana OX=3702 GN=ELI5 PE=2 SV=1	E	Amino acid transport and metabolism	PREDICTED: alpha-methyldopa hypersensitive protein-like isoform X1 [Apis mellifera]	biological process: metabolic process (GO:0008152);; biological process: cellular process (GO:0009987);; biological process: single-organism process (GO:0044699);; molecular function: catalytic activity (GO:0003824);; molecular function: binding (GO:0005488)
		GB44011	2.07178e-12	-1.61942	down	2.58028e-27	-2.12399	down	--	--	Molecular Function: zinc ion binding (GO:0008270);; Biological Process: protein ubiquitination (GO:0016567);; Biological Process: positive regulation of canonical Wnt signaling pathway (GO:0090263);;	--	--	--	--	E3 ubiquitin-protein ligase RNF220;; Zinc finger, C3HC4 type (RING finger)	--	S	Function unknown	PREDICTED: E3 ubiquitin-protein ligase RNF220-like isoform X3 [Apis mellifera]	molecular function: binding (GO:0005488);; biological process: metabolic process (GO:0008152);; biological process: cellular process (GO:0009987);; biological process: biological regulation (GO:0065007)
		Apis_mellifera_newGene_6843	0.000505729	-1.62243	down	0.00249106	-1.40463	down	--	--	--	--	--	--	--	--	--	--	--	--	--
		GB49583	1.68199e-11	-1.6239	down	4.41874e-28	-2.06308	down	[J]	Translation, ribosomal structure and biogenesis	Molecular Function: structural constituent of ribosome (GO:0003735);; Cellular Component: ribosome (GO:0005840);; Biological Process: translation (GO:0006412);;	K02955|1.55463e-54|soc:105205788|K02955 small subunit ribosomal protein S14e | (RefSeq) 40S ribosomal protein S14	Ribosome (ko03010)	[J]	Translation, ribosomal structure and biogenesis	Ribosomal protein S11	40S ribosomal protein S14 OS=Chlamydomonas reinhardtii OX=3055 GN=RPS14 PE=3 SV=1	J	Translation, ribosomal structure and biogenesis	40S ribosomal protein S14 [Apis mellifera]	molecular function: structural molecule activity (GO:0005198);; cellular component: cell (GO:0005623);; cellular component: macromolecular complex (GO:0032991);; cellular component: organelle (GO:0043226);; cellular component: cell part (GO:0044464);; biological process: metabolic process (GO:0008152);; biological process: cellular process (GO:0009987)
		GB50933	1.96602e-13	-1.63261	down	1.72717e-22	-1.84403	down	--	--	Molecular Function: transcription factor activity, sequence-specific DNA binding (GO:0003700);; Cellular Component: nucleus (GO:0005634);; Biological Process: regulation of transcription, DNA-templated (GO:0006355);; Molecular Function: zinc ion binding (GO:0008270);; Molecular Function: sequence-specific DNA binding (GO:0043565);;	K09183|0|ame:725350|K09183 GATA-binding protein 4 | (RefSeq) pnr; GATA-binding factor A	--	[K]	Transcription	GATA zinc finger	--	K	Transcription	PREDICTED: GATA-binding factor A [Apis mellifera]	molecular function: nucleic acid binding transcription factor activity (GO:0001071);; biological process: biological regulation (GO:0065007);; cellular component: cell (GO:0005623);; cellular component: organelle (GO:0043226);; cellular component: cell part (GO:0044464);; molecular function: binding (GO:0005488)
		GB44567	4.40789e-38	-1.63517	down	4.32473e-56	-1.98945	down	--	--	Cellular Component: integral component of membrane (GO:0016021);;	--	--	[R]	General function prediction only	Immunoglobulin domain;; Immunoglobulin domain;; Immunoglobulin I-set domain;; Immunoglobulin domain;; CD80-like C2-set immunoglobulin domain	--	S	Function unknown	PREDICTED: nephrin [Apis mellifera]	cellular component: membrane (GO:0016020);; cellular component: membrane part (GO:0044425)
		GB41962	2.80951e-24	-1.63767	down	1.95229e-18	-1.77661	down	--	--	Cellular Component: integral component of membrane (GO:0016021);;	--	--	--	--	--	--	S	Function unknown	PREDICTED: uncharacterized protein LOC100577283 isoform X2 [Apis mellifera]	cellular component: membrane (GO:0016020);; cellular component: membrane part (GO:0044425)
		GB45169	1.42146e-23	-1.63999	down	4.0739e-06	-1.47097	down	--	--	Molecular Function: nucleotide binding (GO:0000166);; Molecular Function: nucleic acid binding (GO:0003676);;	K12893|1.73627e-31|aec:105146840|K12893 splicing factor, arginine/serine-rich 4/5/6 | (RefSeq) serine-arginine protein 55	Spliceosome (ko03040)	[A]	RNA processing and modification	RNA recognition motif. (a.k.a. RRM, RBD, or RNP domain)	Serine/arginine-rich splicing factor SR30 OS=Arabidopsis thaliana OX=3702 GN=SR30 PE=1 SV=1	S	Function unknown	Serine-arginine protein [Apis cerana cerana]	molecular function: binding (GO:0005488)
		GB50953	0.00434676	-1.64026	down	0.0106524	-1.8011	down	--	--	--	--	--	--	--	--	--	O	Posttranslational modification, protein turnover, chaperones	PREDICTED: uncharacterized protein LOC100576882 [Apis mellifera]	--
		GB50866	8.8728e-07	-1.6405	down	2.67179e-22	-1.8011	down	--	--	Molecular Function: receptor activity (GO:0004872);; Cellular Component: lysosome (GO:0005764);; Cellular Component: integral component of membrane (GO:0016021);; Molecular Function: oxidoreductase activity, acting on NAD(P)H (GO:0016651);; Molecular Function: quinone binding (GO:0048038);; Molecular Function: NAD binding (GO:0051287);; Biological Process: oxidation-reduction process (GO:0055114)…	--	--	[T]	Signal transduction mechanisms	CD36 family	--	U	Intracellular trafficking, secretion, and vesicular transport	PREDICTED: scavenger receptor class B member 1, partial [Apis mellifera]	molecular function: molecular transducer activity (GO:0060089);; cellular component: cell (GO:0005623);; cellular component: organelle (GO:0043226);; cellular component: cell part (GO:0044464);; cellular component: membrane (GO:0016020);; cellular component: membrane part (GO:0044425);; molecular function: catalytic activity (GO:0003824);; biological process: metabolic process (GO:0008152);; biol…
		GB51437	2.2752e-05	-1.64232	down	1.37778e-07	-2.68297	down	--	--	Molecular Function: zinc ion binding (GO:0008270);;	--	--	--	--	--	--	S	Function unknown	PREDICTED: uncharacterized protein LOC102654178 [Apis mellifera]	molecular function: binding (GO:0005488)
		GB51653	1.61532e-19	-1.6425	down	7.48737e-33	-2.41234	down	--	--	Molecular Function: motor activity (GO:0003774);; Molecular Function: actin binding (GO:0003779);; Molecular Function: ATP binding (GO:0005524);; Cellular Component: myosin complex (GO:0016459);;	K17751|0|dse:Dsec_GM17204|K17751 myosin heavy chain 6/7 | (RefSeq) GM17204 gene product from transcript GM17204-RA	--	[Z]	Cytoskeleton	Myosin head (motor domain);; Myosin tail	Myosin-2 OS=Arabidopsis thaliana OX=3702 GN=VIII-2 PE=2 SV=1	Z	Cytoskeleton	Myosin heavy chain, muscle [Trachymyrmex zeteki]	molecular function: catalytic activity (GO:0003824);; molecular function: binding (GO:0005488);; cellular component: cell (GO:0005623);; cellular component: macromolecular complex (GO:0032991);; cellular component: organelle (GO:0043226);; cellular component: organelle part (GO:0044422);; cellular component: cell part (GO:0044464)
		GB47512	0.00504056	-1.64342	down	0.00014426	-2.11492	down	--	--	Molecular Function: steroid hormone receptor activity (GO:0003707);; Molecular Function: thyroid hormone receptor activity (GO:0004887);; Cellular Component: nucleus (GO:0005634);; Biological Process: regulation of transcription, DNA-templated (GO:0006355);; Molecular Function: zinc ion binding (GO:0008270);; Biological Process: intracellular receptor signaling pathway (GO:0030522);; Biological P…	K14033|1.81706e-136|ame:408586|K14033 nuclear receptor subfamily 1 group F member 4 | (RefSeq) Hr46, NR1F4; probable nuclear hormone receptor HR3	--	[K]	Transcription	Zinc finger, C4 type (two domains)	--	S	Function unknown	PREDICTED: probable nuclear hormone receptor HR3 isoform X2 [Apis mellifera]	molecular function: signal transducer activity (GO:0004871);; molecular function: molecular transducer activity (GO:0060089);; biological process: cellular process (GO:0009987);; biological process: signaling (GO:0023052);; biological process: single-organism process (GO:0044699);; biological process: response to stimulus (GO:0050896);; biological process: biological regulation (GO:0065007);; mol…
		GB44117	4.74723e-25	-1.6548	down	3.57959e-41	-2.45469	down	--	--	Cellular Component: integral component of membrane (GO:0016021);;	K16680|0|ame:413423|K16680 echinoid | (RefSeq) IGFn3-5; hemicentin-2	Hippo signaling pathway - fly (ko04391)	[R]	General function prediction only	Immunoglobulin domain;; Immunoglobulin I-set domain;; Immunoglobulin domain;; Immunoglobulin domain;; Immunoglobulin V-set domain;; CD80-like C2-set immunoglobulin domain;; Fibronectin type III domain;; CD47 immunoglobulin-like domain;; Immunoglobulin C1-set domain	--	S	Function unknown	PREDICTED: hemicentin-2 isoform X2 [Apis mellifera]	cellular component: membrane (GO:0016020);; cellular component: membrane part (GO:0044425)
		GB52876	1.96644e-05	-1.65775	down	1.15245e-28	-2.18614	down	--	--	Cellular Component: integral component of membrane (GO:0016021);;	--	--	--	--	--	--	S	Function unknown	PREDICTED: uncharacterized protein LOC102656070 [Apis mellifera]	cellular component: membrane (GO:0016020);; cellular component: membrane part (GO:0044425)
		GB46630	1.66785e-31	-1.6586	down	3.11568e-35	-2.37292	down	--	--	--	--	--	--	--	--	--	--	--	PREDICTED: uncharacterized protein LOC100577504 [Apis mellifera]	--
		GB54164	1.06646e-24	-1.66264	down	1.27051e-56	-2.30695	down	--	--	Molecular Function: protein serine/threonine kinase activity (GO:0004674);; Biological Process: protein phosphorylation (GO:0006468);;	--	--	[S]	Function unknown	Golgi casein kinase, C-terminal, Fam20	--	S	Function unknown	PREDICTED: uncharacterized protein LOC410517, partial [Apis mellifera]	molecular function: catalytic activity (GO:0003824);; biological process: metabolic process (GO:0008152);; biological process: cellular process (GO:0009987)
		GB45641	7.51092e-08	-1.6691	down	1.0499e-12	-3.13257	down	--	--	--	--	--	--	--	--	--	--	--	--	--
		GB45646	1.06668e-08	-1.67411	down	8.79178e-15	-1.55978	down	--	--	--	--	--	--	--	Protein of unknown function (DUF3730)	--	S	Function unknown	PREDICTED: focadhesin [Apis mellifera]	--
		GB48426	9.52521e-06	-1.67426	down	3.86958e-14	-2.13759	down	[K]	Transcription	Biological Process: signal transduction (GO:0007165);; Cellular Component: integral component of membrane (GO:0016021);;	--	--	[T]	Signal transduction mechanisms	Leucine rich repeat;; Leucine Rich repeats (2 copies);; Leucine rich repeats (6 copies);; Leucine-rich repeat;; Leucine Rich Repeat;; TIR domain;; TIR domain	Receptor-like protein CLAVATA2 OS=Arabidopsis thaliana OX=3702 GN=CLV2 PE=1 SV=1	S	Function unknown	PREDICTED: slit homolog 2 protein [Apis mellifera]	biological process: cellular process (GO:0009987);; biological process: biological regulation (GO:0065007);; cellular component: membrane (GO:0016020);; cellular component: membrane part (GO:0044425)
		GB49276	2.33792e-20	-1.67549	down	1.60613e-21	-2.17317	down	--	--	Cellular Component: integral component of membrane (GO:0016021);;	--	--	[S]	Function unknown	Glycosyltransferase family 92	--	S	Function unknown	PREDICTED: uncharacterized protein LOC725651 [Apis mellifera]	cellular component: membrane (GO:0016020);; cellular component: membrane part (GO:0044425)
		GB46129	1.16907e-09	-1.67671	down	4.95807e-17	-1.93267	down	--	--	--	--	--	--	--	--	--	Z	Cytoskeleton	PREDICTED: protein sickie isoform X7 [Apis cerana]	--
		GB44071	3.43008e-09	-1.67815	down	0.00139808	-1.53705	down	--	--	Cellular Component: integral component of membrane (GO:0016021);;	--	--	[T]	Signal transduction mechanisms	Frag1/DRAM/Sfk1 family	--	S	Function unknown	PREDICTED: post-GPI attachment to proteins factor 2-like [Apis mellifera]	cellular component: membrane (GO:0016020);; cellular component: membrane part (GO:0044425)
		GB49260	9.58981e-07	-1.68801	down	1.05191e-14	-2.06905	down	--	--	--	--	--	[TV]	Signal transduction mechanisms;; Defense mechanisms	Lectin C-type domain	--	S	Function unknown	PREDICTED: uncharacterized protein LOC725273 isoform X1 [Apis mellifera]	--
		GB54493	5.53695e-14	-1.69712	down	1.39533e-22	-2.41792	down	[T]	Signal transduction mechanisms	--	--	--	[K]	Transcription	PAS fold;; PAS domain;; PAS fold;; Helix-loop-helix DNA-binding domain	--	S	Function unknown	PREDICTED: aryl hydrocarbon receptor protein 1-like [Apis dorsata]	--
		GB52575	9.63835e-05	-1.70358	down	2.74931e-08	-2.50269	down	--	--	Biological Process: autophagy (GO:0006914);;	--	--	[S]	Function unknown	--	--	S	Function unknown	PREDICTED: ectopic P granules protein 5 homolog isoform X2 [Apis mellifera]	biological process: metabolic process (GO:0008152);; biological process: cellular process (GO:0009987)
		GB49879	5.61469e-08	-1.70437	down	8.59083e-10	-1.81959	down	[T]	Signal transduction mechanisms	Molecular Function: voltage-gated potassium channel activity (GO:0005249);; Cellular Component: voltage-gated potassium channel complex (GO:0008076);; Biological Process: regulation of ion transmembrane transport (GO:0034765);; Biological Process: protein homooligomerization (GO:0051260);; Biological Process: potassium ion transmembrane transport (GO:0071805);;	--	--	[P]	Inorganic ion transport and metabolism	Ion transport protein;; BTB/POZ domain;; Ion channel	--	P	Inorganic ion transport and metabolism	PREDICTED: potassium voltage-gated channel protein Shaw-like isoform X1 [Apis mellifera]	molecular function: transporter activity (GO:0005215);; biological process: cellular process (GO:0009987);; biological process: single-organism process (GO:0044699);; biological process: localization (GO:0051179);; biological process: biological regulation (GO:0065007);; cellular component: cell (GO:0005623);; cellular component: membrane (GO:0016020);; cellular component: macromolecular complex …
		GB41471	1.26966e-24	-1.70566	down	1.16474e-46	-2.27253	down	--	--	Cellular Component: integral component of membrane (GO:0016021);;	--	--	--	--	--	--	S	Function unknown	PREDICTED: uncharacterized protein LOC100577669 isoform X1 [Apis mellifera]	cellular component: membrane (GO:0016020);; cellular component: membrane part (GO:0044425)
		GB54627	0.000122962	-1.70582	down	6.56699e-31	-2.60553	down	--	--	--	K06843|0|ame:413786|K06843 netrin 1 | (RefSeq) GB10844; netrin-A-like	--	[T]	Signal transduction mechanisms	Laminin N-terminal (Domain VI);; Laminin EGF domain	--	S	Function unknown	PREDICTED: netrin-A-like [Apis mellifera]	--
		GB41728	6.67431e-06	-1.71448	down	2.50761e-10	-2.58795	down	--	--	--	--	--	--	--	--	--	--	--	PREDICTED: trigger factor-like isoform X3 [Apis mellifera]	--
		GB50449	1.27446e-06	-1.71485	down	0.00116574	-1.3627	down	--	--	--	--	--	--	--	--	--	S	Function unknown	PREDICTED: uncharacterized protein LOC100578672 [Apis mellifera]	--
		GB50533	8.58181e-12	-1.72125	down	8.10874e-13	-2.34456	down	--	--	--	--	--	--	--	--	--	K	Transcription	PREDICTED: uncharacterized protein LOC102656029, partial [Apis mellifera]	--
		GB47614	1.52169e-13	-1.72335	down	1.08721e-12	-2.28377	down	--	--	--	--	--	--	--	--	--	S	Function unknown	PREDICTED: uncharacterized protein LOC726021 isoform X4 [Apis mellifera]	--
		GB48143	5.0893e-10	-1.73462	down	1.26492e-05	-1.4941	down	--	--	--	--	--	--	--	--	--	--	--	PREDICTED: TSC22 domain family protein 1 isoform X1 [Apis mellifera]	--
		GB43800	0.000940195	-1.74916	down	9.01645e-16	-2.61823	down	[G]	Carbohydrate transport and metabolism	Cellular Component: integral component of membrane (GO:0016021);; Molecular Function: substrate-specific transmembrane transporter activity (GO:0022891);; Biological Process: transmembrane transport (GO:0055085);;	--	--	[R]	General function prediction only	Sugar (and other) transporter;; Major Facilitator Superfamily	Sugar transporter ERD6-like 4 OS=Arabidopsis thaliana OX=3702 GN=At1g19450 PE=2 SV=1	G	Carbohydrate transport and metabolism	PREDICTED: facilitated trehalose transporter Tret1-like [Apis mellifera]	cellular component: membrane (GO:0016020);; cellular component: membrane part (GO:0044425);; molecular function: transporter activity (GO:0005215);; biological process: localization (GO:0051179)
		GB45149	2.84431e-12	-1.74984	down	4.00726e-47	-2.14885	down	--	--	Molecular Function: transporter activity (GO:0005215);; Cellular Component: intracellular (GO:0005622);; Biological Process: transport (GO:0006810);;	--	--	[I]	Lipid transport and metabolism	CRAL/TRIO domain	--	S	Function unknown	PREDICTED: alpha-tocopherol transfer protein [Apis mellifera]	molecular function: transporter activity (GO:0005215);; cellular component: cell (GO:0005623);; cellular component: cell part (GO:0044464);; biological process: localization (GO:0051179)
		GB40777	8.01304e-07	-1.7562	down	0.0202836	-1.20191	down	[J]	Translation, ribosomal structure and biogenesis	Molecular Function: RNA binding (GO:0003723);; Molecular Function: structural constituent of ribosome (GO:0003735);; Biological Process: translation (GO:0006412);; Cellular Component: large ribosomal subunit (GO:0015934);;	K02865|1.39185e-93|ame:413868|K02865 large subunit ribosomal protein L10Ae | (RefSeq) RpL10Ab; 60S ribosomal protein L10a	Ribosome (ko03010)	[J]	Translation, ribosomal structure and biogenesis	Ribosomal protein L1p/L10e family	60S ribosomal protein L10a-2 OS=Arabidopsis thaliana OX=3702 GN=RPL10AB PE=1 SV=1	J	Translation, ribosomal structure and biogenesis	PREDICTED: 60S ribosomal protein L10a [Ceratina calcarata]	molecular function: binding (GO:0005488);; molecular function: structural molecule activity (GO:0005198);; biological process: metabolic process (GO:0008152);; biological process: cellular process (GO:0009987);; cellular component: cell (GO:0005623);; cellular component: macromolecular complex (GO:0032991);; cellular component: organelle (GO:0043226);; cellular component: organelle part (GO:00444…
		GB53897	0.000875715	-1.75786	down	0.0013965	-1.51674	down	--	--	--	K15621|1.65026e-34|ame:408914|K15621 BAI1-associated protein 3 | (RefSeq) BAI1-associated protein 3	--	--	--	--	--	S	Function unknown	PREDICTED: BAI1-associated protein 3 [Apis mellifera]	--
		GB47527	0.000461862	-1.78924	down	4.60765e-08	-2.42324	down	[IQ]	Lipid transport and metabolism;; Secondary metabolites biosynthesis, transport and catabolism	Molecular Function: catalytic activity (GO:0003824);; Biological Process: metabolic process (GO:0008152);;	K00666|0|ame:410988|K00666 fatty-acyl-CoA synthase [EC:6.2.1.-] | (RefSeq) acyl-CoA synthetase family member 2, mitochondrial-like	--	[I]	Lipid transport and metabolism	AMP-binding enzyme	4-coumarate--CoA ligase 1 OS=Petroselinum crispum OX=4043 GN=4CL1 PE=2 SV=1	IQ	Lipid transport and metabolism;; Secondary metabolites biosynthesis, transport and catabolism	PREDICTED: acyl-CoA synthetase family member 2, mitochondrial-like [Apis mellifera]	molecular function: catalytic activity (GO:0003824);; biological process: metabolic process (GO:0008152)
		GB49649	9.52521e-06	-1.7914	down	0.00946556	-1.08629	down	[C]	Energy production and conversion	Molecular Function: catalytic activity (GO:0003824);; Biological Process: metabolic process (GO:0008152);;	K00167|0|ame:409306|K00167 2-oxoisovalerate dehydrogenase E1 component beta subunit [EC:1.2.4.4] | (RefSeq) 2-oxoisovalerate dehydrogenase subunit beta, mitochondrial	Valine, leucine and isoleucine degradation (ko00280);; Propanoate metabolism (ko00640)	[C]	Energy production and conversion	Transketolase, pyrimidine binding domain;; Transketolase, C-terminal domain	2-oxoisovalerate dehydrogenase subunit beta 1, mitochondrial OS=Arabidopsis thaliana OX=3702 GN=BCDH BETA1 PE=2 SV=1	C	Energy production and conversion	PREDICTED: 2-oxoisovalerate dehydrogenase subunit beta, mitochondrial [Apis mellifera]	molecular function: catalytic activity (GO:0003824);; biological process: metabolic process (GO:0008152)
		GB41893	0.00195726	-1.79347	down	0.00192615	-1.94757	down	--	--	--	K19930|3.06512e-153|ame:411277|K19930 SRC kinase signaling inhibitor 1 | (RefSeq) uncharacterized LOC411277	--	--	--	Actin interacting protein 3	--	S	Function unknown	PREDICTED: uncharacterized protein LOC411277 isoform X19 [Apis mellifera]	--
		GB51613	1.38149e-08	-1.79635	down	8.68954e-09	-1.73396	down	--	--	Cellular Component: integral component of membrane (GO:0016021);;	--	--	--	--	Immunoglobulin domain;; Immunoglobulin V-set domain;; Immunoglobulin I-set domain;; Immunoglobulin domain	--	S	Function unknown	PREDICTED: uncharacterized protein LOC408570 [Apis mellifera]	cellular component: membrane (GO:0016020);; cellular component: membrane part (GO:0044425)
		GB45968	4.80694e-22	-1.7987	down	2.0991e-22	-2.11465	down	[UW]	Intracellular trafficking, secretion, and vesicular transport;; Extracellular structures	Molecular Function: extracellular matrix structural constituent (GO:0005201);; Cellular Component: proteinaceous extracellular matrix (GO:0005578);; Cellular Component: collagen trimer (GO:0005581);; Cellular Component: integral component of membrane (GO:0016021);;	K06237|0|ame:408552|K06237 collagen, type IV, alpha | (RefSeq) collagen alpha-1(IV) chain	ECM-receptor interaction (ko04512);; AGE-RAGE signaling pathway in diabetic complications (ko04933)	[W]	Extracellular structures	Collagen triple helix repeat (20 copies);; C-terminal tandem repeated domain in type 4 procollagen	--	S	Function unknown	PREDICTED: collagen alpha-1(IV) chain [Apis cerana]	molecular function: structural molecule activity (GO:0005198);; cellular component: extracellular region (GO:0005576);; cellular component: extracellular region part (GO:0044421);; cellular component: macromolecular complex (GO:0032991);; cellular component: membrane (GO:0016020);; cellular component: membrane part (GO:0044425)
		GB41428	4.92631e-09	-1.80792	down	0.000354702	-1.19261	down	--	--	Cellular Component: extracellular region (GO:0005576);; Biological Process: defense response to bacterium (GO:0042742);; Biological Process: innate immune response (GO:0045087);;	--	--	--	--	Arthropod defensin	--	S	Function unknown	defensin-1 preproprotein [Apis mellifera]	cellular component: extracellular region (GO:0005576);; biological process: response to stimulus (GO:0050896);; biological process: multi-organism process (GO:0051704);; biological process: immune system process (GO:0002376)
		GB41965	1.09725e-11	-1.81438	down	4.92239e-27	-2.56878	down	--	--	--	--	--	--	--	--	--	--	--	PREDICTED: uncharacterized protein LOC100576936 [Apis mellifera]	--
		GB40331	3.17573e-05	-1.81514	down	0.000539145	-1.27759	down	--	--	Cellular Component: nucleus (GO:0005634);; Biological Process: regulation of transcription, DNA-templated (GO:0006355);; Biological Process: multicellular organism development (GO:0007275);; Cellular Component: integral component of membrane (GO:0016021);; Molecular Function: sequence-specific DNA binding (GO:0043565);;	--	--	[R]	General function prediction only	Homeobox domain	--	K	Transcription	PREDICTED: uncharacterized protein LOC102653914 [Apis mellifera]	cellular component: cell (GO:0005623);; cellular component: organelle (GO:0043226);; cellular component: cell part (GO:0044464);; biological process: biological regulation (GO:0065007);; biological process: multicellular organismal process (GO:0032501);; biological process: developmental process (GO:0032502);; biological process: single-organism process (GO:0044699);; cellular component: membrane…
		GB45708	4.1734e-07	-1.81522	down	8.8949e-56	-2.74103	down	--	--	Molecular Function: protein-glutamine gamma-glutamyltransferase activity (GO:0003810);; Biological Process: peptide cross-linking (GO:0018149);;	K05619|0|ame:726462|K05619 transglutaminase 1 [EC:2.3.2.13] | (RefSeq) annulin-like	--	--	--	Transglutaminase family, C-terminal ig like domain	--	--	--	PREDICTED: annulin-like [Apis mellifera]	molecular function: catalytic activity (GO:0003824);; biological process: metabolic process (GO:0008152);; biological process: cellular process (GO:0009987)
		GB46995	0.000206756	-1.83806	down	4.93345e-10	-3.16376	down	--	--	--	K18669|0|ame:412917|K18669 dual specificity tyrosine-phosphorylation-regulated kinase 2/3/4 [EC:2.7.12.1] | (RefSeq) GB14600; probable serine/threonine-protein kinase dyrk2	--	--	--	--	--	S	Function unknown	PREDICTED: probable serine/threonine-protein kinase DDB_G0282963 [Apis mellifera]	--
		GB48278	1.72937e-16	-1.84165	down	7.3043e-07	-1.72829	down	--	--	--	--	--	[R]	General function prediction only	--	--	S	Function unknown	PREDICTED: transcription factor Sp9 [Cyphomyrmex costatus]	--
		GB40996	5.933e-05	-1.84262	down	1.2464e-46	-1.88066	down	[K]	Transcription	Cellular Component: membrane (GO:0016020);;	--	--	[R]	General function prediction only	Leucine rich repeat;; Leucine Rich repeats (2 copies);; Leucine-rich repeat;; Leucine Rich Repeat;; Leucine Rich repeat	Probable inactive leucine-rich repeat receptor kinase XIAO OS=Oryza sativa subsp. japonica OX=39947 GN=XIAO PE=2 SV=1	S	Function unknown	PREDICTED: LOW QUALITY PROTEIN: uncharacterized protein LOC100871029 [Apis florea]	cellular component: membrane (GO:0016020)
		GB50610	0.00110935	-1.85103	down	7.81276e-06	-2.32185	down	--	--	--	--	--	--	--	--	--	S	Function unknown	PREDICTED: repetitive proline-rich cell wall protein 2-like [Apis mellifera]	--
		GB41228	1.83689e-11	-1.86613	down	5.66306e-05	-1.86736	down	--	--	--	--	--	--	--	--	--	--	--	PREDICTED: uncharacterized protein LOC724900 isoform X7 [Apis mellifera]	--
		GB52063	9.63696e-10	-1.89591	down	7.10746e-12	-2.50364	down	[PR]	Inorganic ion transport and metabolism;; General function prediction only	Biological Process: dephosphorylation (GO:0016311);; Molecular Function: phosphatase activity (GO:0016791);;	K01077|0|hst:105185030|K01077 alkaline phosphatase [EC:3.1.3.1] | (RefSeq) alkaline phosphatase, tissue-nonspecific isozyme-like	Folate biosynthesis (ko00790)	[P]	Inorganic ion transport and metabolism	Alkaline phosphatase	--	P	Inorganic ion transport and metabolism	PREDICTED: alkaline phosphatase-like isoform X7 [Apis mellifera]	biological process: metabolic process (GO:0008152);; biological process: cellular process (GO:0009987);; molecular function: catalytic activity (GO:0003824)
		GB52004	5.57749e-11	-1.9232	down	1.15978e-05	-1.15977	down	--	--	Molecular Function: cysteine-type endopeptidase activity (GO:0004197);; Biological Process: proteolysis (GO:0006508);; Biological Process: apoptotic process (GO:0006915);; Biological Process: larval midgut histolysis (GO:0035069);;	--	--	[D]	Cell cycle control, cell division, chromosome partitioning	Caspase domain	--	S	Function unknown	PREDICTED: caspase-1-like isoform X1 [Apis mellifera]	molecular function: catalytic activity (GO:0003824);; biological process: metabolic process (GO:0008152);; biological process: cellular process (GO:0009987);; biological process: single-organism process (GO:0044699);; biological process: developmental process (GO:0032502)
		GB47931	7.62378e-24	-1.93577	down	1.58557e-10	-1.86238	down	[G]	Carbohydrate transport and metabolism	Biological Process: carbohydrate transport (GO:0008643);; Cellular Component: integral component of membrane (GO:0016021);; Molecular Function: substrate-specific transmembrane transporter activity (GO:0022891);; Biological Process: transmembrane transport (GO:0055085);;	K08145|0|ame:551957|K08145 MFS transporter, SP family, solute carrier family 2 (facilitated glucose transporter), member 8 | (RefSeq) GB17366; facilitated trehalose transporter Tret1-like	--	[R]	General function prediction only	Sugar (and other) transporter;; Major Facilitator Superfamily	Sugar transporter ERD6-like 7 OS=Arabidopsis thaliana OX=3702 GN=At2g48020 PE=2 SV=2	G	Carbohydrate transport and metabolism	PREDICTED: facilitated trehalose transporter Tret1-like [Apis mellifera]	biological process: single-organism process (GO:0044699);; biological process: localization (GO:0051179);; cellular component: membrane (GO:0016020);; cellular component: membrane part (GO:0044425);; molecular function: transporter activity (GO:0005215)
		GB51446	1.96353e-05	-1.95039	down	1.02932e-14	-2.69375	down	--	--	Molecular Function: glucose oxidase activity (GO:0046562);; Molecular Function: flavin adenine dinucleotide binding (GO:0050660);; Biological Process: oxidation-reduction process (GO:0055114);;	--	--	[R]	General function prediction only	GMC oxidoreductase	--	E	Amino acid transport and metabolism	PREDICTED: glucose dehydrogenase [FAD, quinone]-like [Apis mellifera]	molecular function: catalytic activity (GO:0003824);; biological process: metabolic process (GO:0008152);; biological process: single-organism process (GO:0044699);; molecular function: binding (GO:0005488)
		GB53986	1.95613e-09	-1.96028	down	1.76913e-07	-1.37778	down	[C]	Energy production and conversion	Molecular Function: oxidoreductase activity (GO:0016491);; Biological Process: oxidation-reduction process (GO:0055114);;	--	--	[Q]	Secondary metabolites biosynthesis, transport and catabolism	short chain dehydrogenase;; Enoyl-(Acyl carrier protein) reductase;; KR domain;; NAD(P)H-binding;; NAD dependent epimerase/dehydratase family	Chlorophyll(ide) b reductase NOL, chloroplastic OS=Arabidopsis thaliana OX=3702 GN=NOL PE=1 SV=1	S	Function unknown	PREDICTED: farnesol dehydrogenase-like [Apis mellifera]	molecular function: catalytic activity (GO:0003824);; biological process: metabolic process (GO:0008152);; biological process: single-organism process (GO:0044699)
		GB54738	1.95946e-17	-1.97119	down	6.12038e-25	-2.68801	down	--	--	--	--	--	--	--	--	--	S	Function unknown	PREDICTED: LOW QUALITY PROTEIN: endochitinase A-like [Apis mellifera]	--
		GB48972	1.15291e-15	-1.98144	down	1.08649e-30	-2.84683	down	[R]	General function prediction only	Cellular Component: integral component of membrane (GO:0016021);; Biological Process: self proteolysis (GO:0097264);;	--	--	[S]	Function unknown	GHH signature containing HNH/Endo VII superfamily nuclease toxin;; RHS Repeat;; EGF-like domain;; NHL repeat	--	S	Function unknown	PREDICTED: teneurin-m isoform X2 [Apis mellifera]	cellular component: membrane (GO:0016020);; cellular component: membrane part (GO:0044425);; biological process: metabolic process (GO:0008152)
		GB40086	1.90489e-05	-1.98576	down	1.28029e-10	-1.86308	down	[E]	Amino acid transport and metabolism	Molecular Function: transporter activity (GO:0005215);; Cellular Component: integral component of membrane (GO:0016021);; Biological Process: transmembrane transport (GO:0055085);;	K14388|0|ame:410454|K14388 solute carrier family 5 (sodium-coupled monocarboxylate transporter), member 8/12 | (RefSeq) GB12014; putative sodium-dependent multivitamin transporter	--	[P]	Inorganic ion transport and metabolism	Sodium:solute symporter family	--	E	Amino acid transport and metabolism	PREDICTED: putative sodium-dependent multivitamin transporter isoform X1 [Apis mellifera]	molecular function: transporter activity (GO:0005215);; cellular component: membrane (GO:0016020);; cellular component: membrane part (GO:0044425);; biological process: localization (GO:0051179)
		GB43298	1.59903e-08	-1.99473	down	6.30745e-10	-2.64679	down	--	--	--	--	--	--	--	--	--	S	Function unknown	PREDICTED: pro-resilin [Apis cerana]	--
		Apis_mellifera_newGene_1179	5.61972e-06	-2.09599	down	2.47671e-10	-2.75655	down	--	--	--	--	--	--	--	--	--	--	--	--	--
		GB52278	8.48529e-10	-2.01382	down	3.49549e-66	-2.98044	down	--	--	Molecular Function: actin filament binding (GO:0051015);;	K04437|0|ame:552466|K04437 filamin | (RefSeq) GB14141; filamin-A-like	--	[Z]	Cytoskeleton	Filamin/ABP280 repeat;; Domain of unknown function (DUF5060);; Y_Y_Y domain	--	S	Function unknown	PREDICTED: filamin-A-like [Apis mellifera]	molecular function: binding (GO:0005488)
		GB51817	0.000129659	-2.03272	down	2.49111e-07	-2.75386	down	[IR]	Lipid transport and metabolism;; General function prediction only	Cellular Component: integral component of membrane (GO:0016021);; Molecular Function: oxidoreductase activity, acting on CH-OH group of donors (GO:0016614);; Molecular Function: flavin adenine dinucleotide binding (GO:0050660);; Biological Process: oxidation-reduction process (GO:0055114);;	K00108|0|ame:552457|K00108 choline dehydrogenase [EC:1.1.99.1] | (RefSeq) GMCOX6; glucose dehydrogenase [FAD, quinone]	Glycine, serine and threonine metabolism (ko00260)	[R]	General function prediction only	GMC oxidoreductase;; GMC oxidoreductase	(R)-mandelonitrile lyase-like OS=Arabidopsis thaliana OX=3702 GN=At1g73050 PE=2 SV=1	E	Amino acid transport and metabolism	PREDICTED: glucose dehydrogenase [FAD, quinone] [Apis mellifera]	cellular component: membrane (GO:0016020);; cellular component: membrane part (GO:0044425);; molecular function: catalytic activity (GO:0003824);; biological process: metabolic process (GO:0008152);; biological process: single-organism process (GO:0044699);; molecular function: binding (GO:0005488)
		GB50613	8.29085e-05	-2.03546	down	1.33627e-09	-3.09491	down	--	--	--	--	--	--	--	--	--	--	--	PREDICTED: LOW QUALITY PROTEIN: proline-rich protein 4-like [Apis mellifera]	--
[truncated: 2,018 more rows]
