# Supplementary material for: Tropilaelaps mercedesae parasitism changes behavior and gene expression in honey bee workers
Source: PLoS Pathog. 2021 Jul 8;17(7):e1009684. doi: 10.1371/journal.ppat.1009684 (PMC8266070; doi:10.1371/journal.ppat.1009684)
Supplement: S5 Table — (XLSX) [file ppat.1009684.s009.xlsx]

## Sheet: S5 Table
S5 Table. GO classification of theDEGs identified in comparison CKSN vs. CKL.
id	num	qvalue	per	ratio	class	ID	Descrption	Pvalue	Qvalue	Up	Down	fg_num	bg_num
GO:0022610 biological adhesion	13	0.00469627	3.308	0.232	Biological Process	GO:0022610	biological adhesion	0.000247172	0.00469627	1	12	13	56
GO:0005215 transporter activity	61	0.00756336	12.5	0.118	Molecular Function	GO:0005215	transporter activity	0.000504224	0.00756336	11	50	61	516
GO:0005576 extracellular region	34	0.0147724	7.852	0.145	Cellular Component	GO:0005576	extracellular region	0.000923272	0.0147724	1	33	34	235
GO:0044421 extracellular region part	13	0.0470629	3.002	0.181	Cellular Component	GO:0044421	extracellular region part	0.00588287	0.0470629	1	12	13	72
GO:0005198 structural molecule activity	27	0.0903385	5.533	0.121	Molecular Function	GO:0005198	structural molecule activity	0.0147348	0.0903385	5	22	27	224
GO:0001071 nucleic acid binding transcription factor activity	21	0.0903385	4.303	0.127	Molecular Function	GO:0001071	nucleic acid binding transcription factor activity	0.0180677	0.0903385	3	18	21	166
GO:0032502 developmental process	16	0.0910321	4.071	0.145	Biological Process	GO:0032502	developmental process	0.00958232	0.0910321	0	16	16	110
GO:0045735 nutrient reservoir activity	1	0.262358	0.205	1	Molecular Function	GO:0045735	nutrient reservoir activity	0.0780051	0.262358	0	1	1	1
GO:0009055 electron carrier activity	6	0.262358	1.23	0.15	Molecular Function	GO:0009055	electron carrier activity	0.0874526	0.262358	5	1	6	40
GO:0051179 localization	83	0.369659	21.12	0.088	Biological Process	GO:0051179	localization	0.0962654	0.369659	18	65	83	944
GO:0065007 biological regulation	130	0.369659	33.079	0.085	Biological Process	GO:0065007	biological regulation	0.103778	0.369659	21	109	130	1536
GO:0032501 multicellular organismal process	26	0.369659	6.616	0.097	Biological Process	GO:0032501	multicellular organismal process	0.133215	0.369659	0	26	26	269
GO:0040011 locomotion	2	0.369659	0.509	0.2	Biological Process	GO:0040011	locomotion	0.177188	0.369659	1	1	2	10
GO:0044699 single-organism process	178	0.369659	45.293	0.081	Biological Process	GO:0044699	single-organism process	0.191484	0.369659	38	140	178	2195
GO:0009636 response to toxic substance	4	0.369659	1.018	0.133	Biological Process	GO:0009636	response to toxic substance	0.197082	0.369659	1	3	4	30
GO:0042221 response to chemical	4	0.369659	1.018	0.133	Biological Process	GO:0042221	response to chemical	0.197082	0.369659	1	3	4	30
GO:0098754 detoxification	4	0.369659	1.018	0.133	Biological Process	GO:0098754	detoxification	0.197082	0.369659	1	3	4	30
GO:0001906 cell killing	1	0.369659	0.254	0.333	Biological Process	GO:0001906	cell killing	0.214013	0.369659	0	1	1	3
GO:0016530 metallochaperone activity	1	0.374842	0.205	0.5	Molecular Function	GO:0016530	metallochaperone activity	0.149937	0.374842	1	0	1	2
GO:0016209 antioxidant activity	4	0.399303	0.82	0.138	Molecular Function	GO:0016209	antioxidant activity	0.186341	0.399303	1	3	4	29
GO:0031386 protein tag	1	0.405501	0.205	0.333	Molecular Function	GO:0031386	protein tag	0.216267	0.405501	1	0	1	3
GO:0002376 immune system process	2	0.734258	0.509	0.1	Biological Process	GO:0002376	immune system process	0.463742	0.734258	0	2	2	20
GO:0051704 multi-organism process	2	0.752457	0.509	0.091	Biological Process	GO:0051704	multi-organism process	0.514839	0.752457	0	2	2	22
GO:0016020 membrane	273	0.761206	63.048	0.087	Cellular Component	GO:0016020	membrane	0.164969	0.761206	58	215	273	3152
GO:0044425 membrane part	252	0.761206	58.199	0.087	Cellular Component	GO:0044425	membrane part	0.190302	0.761206	50	202	252	2910
GO:0050896 response to stimulus	63	0.983366	16.031	0.072	Biological Process	GO:0050896	response to stimulus	0.757143	0.983366	9	54	63	876
GO:0023052 signaling	47	0.983366	11.959	0.069	Biological Process	GO:0023052	signaling	0.813713	0.983366	4	43	47	678
GO:0008152 metabolic process	224	0.983366	56.997	0.074	Biological Process	GO:0008152	metabolic process	0.828098	0.983366	61	163	224	3013
GO:0030054 cell junction	4	1	0.924	0.074	Cellular Component	GO:0030054	cell junction	0.671095	1	0	4	4	54
GO:0019012 virion	3	1	0.693	0.073	Cellular Component	GO:0019012	virion	0.677235	1	2	1	3	41
GO:0044423 virion part	3	1	0.693	0.073	Cellular Component	GO:0044423	virion part	0.677235	1	2	1	3	41
GO:0043226 organelle	122	1	28.176	0.08	Cellular Component	GO:0043226	organelle	0.711233	1	45	77	122	1517
GO:0060089 molecular transducer activity	27	1	5.533	0.071	Molecular Function	GO:0060089	molecular transducer activity	0.717211	1	0	27	27	378
GO:0098772 molecular function regulator	11	1	2.254	0.068	Molecular Function	GO:0098772	molecular function regulator	0.721523	1	4	7	11	161
GO:0044456 synapse part	2	1	0.462	0.061	Cellular Component	GO:0044456	synapse part	0.775136	1	0	2	2	33
GO:0000988 transcription factor activity, protein binding	2	1	0.41	0.056	Molecular Function	GO:0000988	transcription factor activity, protein binding	0.783477	1	2	0	2	36
GO:0032991 macromolecular complex	66	1	15.242	0.076	Cellular Component	GO:0032991	macromolecular complex	0.832433	1	32	34	66	871
GO:0044422 organelle part	48	1	11.085	0.073	Cellular Component	GO:0044422	organelle part	0.866423	1	24	24	48	657
GO:0031974 membrane-enclosed lumen	7	1	1.617	0.059	Cellular Component	GO:0031974	membrane-enclosed lumen	0.873794	1	5	2	7	118
GO:0005488 binding	288	1	59.016	0.074	Molecular Function	GO:0005488	binding	0.927	1	61	227	288	3878
GO:0045202 synapse	2	1	0.462	0.04	Cellular Component	GO:0045202	synapse	0.929747	1	0	2	2	50
GO:0004871 signal transducer activity	23	1	4.713	0.06	Molecular Function	GO:0004871	signal transducer activity	0.936474	1	0	23	23	386
GO:0044464 cell part	184	1	42.494	0.074	Cellular Component	GO:0044464	cell part	0.994264	1	62	122	184	2500
GO:0071840 cellular component organization or biogenesis	18	1	4.58	0.047	Biological Process	GO:0071840	cellular component organization or biogenesis	0.994884	1	6	12	18	385
GO:0003824 catalytic activity	217	1	44.467	0.069	Molecular Function	GO:0003824	catalytic activity	0.996879	1	57	160	217	3147
GO:0005623 cell	185	1	42.725	0.073	Cellular Component	GO:0005623	cell	0.997268	1	62	123	185	2542
GO:0009987 cellular process	216	1	54.962	0.068	Biological Process	GO:0009987	cellular process	0.99932	1	61	155	216	3181
GO:0003674 molecular_function	488	1	100	0.078	Molecular Function	GO:0003674	molecular_function	1	1	113	375	488	6256
GO:0005575 cellular_component	433	1	100	0.083	Cellular Component	GO:0005575	cellular_component	1	1	110	323	433	5189
GO:0008150 biological_process	393	1	100	0.077	Biological Process	GO:0008150	biological_process	1	1	89	304	393	5096
