# Supplementary material for: Tropilaelaps mercedesae parasitism changes behavior and gene expression in honey bee workers
Source: PLoS Pathog. 2021 Jul 8;17(7):e1009684. doi: 10.1371/journal.ppat.1009684 (PMC8266070; doi:10.1371/journal.ppat.1009684)
Supplement: S6 Table — (XLSX) [file ppat.1009684.s010.xlsx]

## Sheet: S6 Table
S6 Table. GO classification of theDEGs identified in comparison TSN vs. TL.
id	num	qvalue	per	ratio	class	ID	Descrption	Pvalue	Qvalue	Up	Down	fg_num	bg_num
id	num	qvalue	per	ratio	class	ID	Descrption	Pvalue	Qvalue	Up	Down	fg_num	bg_num
GO:0022610 biological adhesion	23	0.000621886	2.614	0.411	Biological Process	GO:0022610	biological adhesion	2.14443e-05	0.000621886	4	19	23	56
GO:0065007 biological regulation	302	0.0267008	34.318	0.197	Biological Process	GO:0065007	biological regulation	0.00184144	0.0267008	54	248	302	1536
GO:0005576 extracellular region	59	0.0441579	6.365	0.251	Cellular Component	GO:0005576	extracellular region	0.00275987	0.0441579	9	50	59	235
GO:0030054 cell junction	17	0.0837408	1.834	0.315	Cellular Component	GO:0030054	cell junction	0.0104676	0.0837408	0	17	17	54
GO:0040007 growth	5	0.172442	0.568	0.5	Biological Process	GO:0040007	growth	0.0178388	0.172442	0	5	5	10
GO:0001071 nucleic acid binding transcription factor activity	40	0.27038	3.653	0.241	Molecular Function	GO:0001071	nucleic acid binding transcription factor activity	0.0180253	0.27038	3	37	40	166
GO:0044456 synapse part	11	0.126481	1.187	0.333	Cellular Component	GO:0044456	synapse part	0.0237151	0.126481	0	11	11	33
GO:0032502 developmental process	26	0.381478	2.955	0.236	Biological Process	GO:0032502	developmental process	0.0526176	0.381478	2	24	26	110
GO:0005215 transporter activity	104	0.42879	9.498	0.202	Molecular Function	GO:0005215	transporter activity	0.057172	0.42879	10	94	104	516
GO:0045202 synapse	13	0.316071	1.402	0.26	Cellular Component	GO:0045202	synapse	0.0965645	0.316071	0	13	13	50
GO:0044425 membrane part	538	0.316071	58.037	0.185	Cellular Component	GO:0044425	membrane part	0.0987722	0.316071	124	414	538	2910
GO:0002376 immune system process	6	0.672728	0.682	0.3	Biological Process	GO:0002376	immune system process	0.115988	0.672728	2	4	6	20
GO:0045735 nutrient reservoir activity	1	0.743983	0.091	1	Molecular Function	GO:0045735	nutrient reservoir activity	0.175032	0.743983	0	1	1	1
GO:0016020 membrane	575	0.465732	62.028	0.182	Cellular Component	GO:0016020	membrane	0.198815	0.465732	133	442	575	3152
GO:0044421 extracellular region part	16	0.465732	1.726	0.222	Cellular Component	GO:0044421	extracellular region part	0.203758	0.465732	1	15	16	72
GO:0050896 response to stimulus	158	0.873578	17.955	0.18	Biological Process	GO:0050896	response to stimulus	0.268888	0.873578	40	118	158	876
GO:0005488 binding	688	0.743983	62.831	0.177	Molecular Function	GO:0005488	binding	0.275274	0.743983	223	465	688	3878
GO:0051179 localization	169	0.873578	19.205	0.179	Biological Process	GO:0051179	localization	0.29873	0.873578	32	137	169	944
GO:0016530 metallochaperone activity	1	0.743983	0.091	0.5	Molecular Function	GO:0016530	metallochaperone activity	0.319451	0.743983	1	0	1	2
GO:0098772 molecular function regulator	30	0.743983	2.74	0.186	Molecular Function	GO:0098772	molecular function regulator	0.383186	0.743983	7	23	30	161
GO:0005198 structural molecule activity	41	0.743983	3.744	0.183	Molecular Function	GO:0005198	structural molecule activity	0.401888	0.743983	10	31	41	224
GO:0023052 signaling	119	0.873578	13.523	0.176	Biological Process	GO:0023052	signaling	0.435079	0.873578	13	106	119	678
GO:0031386 protein tag	1	0.743983	0.091	0.333	Molecular Function	GO:0031386	protein tag	0.438607	0.743983	1	0	1	3
GO:0000988 transcription factor activity, protein binding	7	0.743983	0.639	0.194	Molecular Function	GO:0000988	transcription factor activity, protein binding	0.44639	0.743983	3	4	7	36
GO:0044699 single-organism process	380	0.873578	43.182	0.173	Biological Process	GO:0044699	single-organism process	0.485889	0.873578	102	278	380	2195
GO:0007154 cell communication	1	0.873578	0.114	0.25	Biological Process	GO:0007154	cell communication	0.531642	0.873578	0	1	1	4
GO:0007267 cell-cell signaling	1	0.873578	0.114	0.25	Biological Process	GO:0007267	cell-cell signaling	0.531642	0.873578	0	1	1	4
GO:0007268 synaptic transmission	1	0.873578	0.114	0.25	Biological Process	GO:0007268	synaptic transmission	0.531642	0.873578	0	1	1	4
GO:0044700 single organism signaling	1	0.873578	0.114	0.25	Biological Process	GO:0044700	single organism signaling	0.531642	0.873578	0	1	1	4
GO:0044763 single-organism cellular process	1	0.873578	0.114	0.25	Biological Process	GO:0044763	single-organism cellular process	0.531642	0.873578	0	1	1	4
GO:0099531 presynaptic process involved in synaptic transmission	1	0.873578	0.114	0.25	Biological Process	GO:0099531	presynaptic process involved in synaptic transmission	0.531642	0.873578	0	1	1	4
GO:0099536 synaptic signaling	1	0.873578	0.114	0.25	Biological Process	GO:0099536	synaptic signaling	0.531642	0.873578	0	1	1	4
GO:0099537 trans-synaptic signaling	1	0.873578	0.114	0.25	Biological Process	GO:0099537	trans-synaptic signaling	0.531642	0.873578	0	1	1	4
GO:0051704 multi-organism process	4	0.873578	0.455	0.182	Biological Process	GO:0051704	multi-organism process	0.542221	0.873578	2	2	4	22
GO:0043226 organelle	270	1	29.126	0.178	Cellular Component	GO:0043226	organelle	0.546421	1	119	151	270	1517
GO:0007610 behavior	2	0.901495	0.227	0.182	Biological Process	GO:0007610	behavior	0.590635	0.901495	0	2	2	11
GO:0060089 molecular transducer activity	64	0.960933	5.845	0.169	Molecular Function	GO:0060089	molecular transducer activity	0.640622	0.960933	4	60	64	378
GO:0009055 electron carrier activity	6	0.988534	0.548	0.15	Molecular Function	GO:0009055	electron carrier activity	0.724925	0.988534	3	3	6	40
GO:0022414 reproductive process	1	1	0.114	0.143	Biological Process	GO:0022414	reproductive process	0.734952	1	0	1	1	7
GO:0032501 multicellular organismal process	43	1	4.886	0.16	Biological Process	GO:0032501	multicellular organismal process	0.740743	1	5	38	43	269
GO:0019012 virion	6	1	0.647	0.146	Cellular Component	GO:0019012	virion	0.766246	1	6	0	6	41
GO:0044423 virion part	6	1	0.647	0.146	Cellular Component	GO:0044423	virion part	0.766246	1	6	0	6	41
GO:0000003 reproduction	1	1	0.114	0.1	Biological Process	GO:0000003	reproduction	0.850063	1	0	1	1	10
GO:0071840 cellular component organization or biogenesis	59	1	6.705	0.153	Biological Process	GO:0071840	cellular component organization or biogenesis	0.869358	1	31	28	59	385
GO:0004871 signal transducer activity	59	1	5.388	0.153	Molecular Function	GO:0004871	signal transducer activity	0.896429	1	4	55	59	386
GO:0016209 antioxidant activity	3	1	0.274	0.103	Molecular Function	GO:0016209	antioxidant activity	0.904582	1	1	2	3	29
GO:0009636 response to toxic substance	3	1	0.341	0.1	Biological Process	GO:0009636	response to toxic substance	0.911791	1	1	2	3	30
GO:0042221 response to chemical	3	1	0.341	0.1	Biological Process	GO:0042221	response to chemical	0.911791	1	1	2	3	30
GO:0098754 detoxification	3	1	0.341	0.1	Biological Process	GO:0098754	detoxification	0.911791	1	1	2	3	30
GO:0044464 cell part	419	1	45.2	0.168	Cellular Component	GO:0044464	cell part	0.979358	1	159	260	419	2500
GO:0005623 cell	425	1	45.847	0.167	Cellular Component	GO:0005623	cell	0.984161	1	163	262	425	2542
GO:0008152 metabolic process	489	1	55.568	0.162	Biological Process	GO:0008152	metabolic process	0.991597	1	187	302	489	3013
GO:0031974 membrane-enclosed lumen	12	1	1.294	0.102	Cellular Component	GO:0031974	membrane-enclosed lumen	0.99331	1	9	3	12	118
GO:0044422 organelle part	95	1	10.248	0.145	Cellular Component	GO:0044422	organelle part	0.994507	1	52	43	95	657
GO:0009987 cellular process	514	1	58.409	0.162	Biological Process	GO:0009987	cellular process	0.996815	1	202	312	514	3181
GO:0032991 macromolecular complex	127	1	13.7	0.146	Cellular Component	GO:0032991	macromolecular complex	0.997982	1	67	60	127	871
GO:0003824 catalytic activity	489	1	44.658	0.155	Molecular Function	GO:0003824	catalytic activity	0.999983	1	192	297	489	3147
GO:0003674 molecular_function	1095	1	100	0.175	Molecular Function	GO:0003674	molecular_function	1	1	344	751	1095	6256
GO:0005575 cellular_component	927	1	100	0.179	Cellular Component	GO:0005575	cellular_component	1	1	275	652	927	5189
GO:0008150 biological_process	880	1	100	0.173	Biological Process	GO:0008150	biological_process	1	1	276	604	880	5096
