# Supplementary material for: Tropilaelaps mercedesae parasitism changes behavior and gene expression in honey bee workers
Source: PLoS Pathog. 2021 Jul 8;17(7):e1009684. doi: 10.1371/journal.ppat.1009684 (PMC8266070; doi:10.1371/journal.ppat.1009684)
Supplement: S7 Table — (XLSX) [file ppat.1009684.s011.xlsx]

## Sheet: S7 Table
S7 Table. DEGS that assigned as chemosensory genes identified in honey bees with different sucrose responsiveness and different learning and memory ability in control group or infested group.
#ID	CNL/CNN			CNSN/CNL			CNSN/CNN			TL/TN			TSN/TL			TSN/TN			NR_annotation	GO_annotation	KEGG_annotation
	DESeq2_FDR	log2FC	regulated	DESeq2_FDR	log2FC	regulated	DESeq2_FDR	log2FC	regulated	DESeq2_FDR	log2FC	regulated	DESeq2_FDR	log2FC	regulated	DESeq2_FDR	log2FC	regulated
GB45224	0.99883	-0.0215552	normal	0.353277	0.523903	normal	0.256667	0.520368	normal	0.9999	-0.133985	normal	0.0953755	0.999783	normal	0.237547	0.749537	normal	odorant receptor 13a-like [Apis florea]	Molecular Function: olfactory receptor activity (GO:0004984);; Molecular Function: odorant binding (GO:0005549);; Cellular Component: plasma membrane (GO:0005886);; Biological Process: signal transduction (GO:0007165);; Cellular Component: integral component of membrane (GO:0016021);; Biological Process: detection of chemical stimulus involved in sensory perception of smell (GO:0050911);;	--
GB43823	0.126871	0.514684	normal	0.000848714	0.572804	normal	5.25694e-15	1.13884	up	0.541037	-0.512166	normal	1.72637e-11	1.40616	up	0.0126174	0.715836	normal	chemosensory protein 1 precursor [Apis mellifera]	--	--
GB55593	0.99883	0.00669246	normal	0.175974	-0.807494	normal	1.40178e-11	-2.43667	down	0.9999	-0.378397	normal	4.81704e-05	-1.37935	down	7.24708e-14	-1.97076	down	odorant binding protein 1 precursor [Apis mellifera]	Molecular Function: odorant binding (GO:0005549);;	--
GB46224	0.99883	-0.075423	normal	0.880119	-0.0502448	normal	0.572595	-0.164525	normal	0.661593	-0.510792	normal	0.000796549	1.15926	up	0.192108	0.44227	normal	odorant binding protein 16 isoform X1 [Apis mellifera]	Molecular Function: odorant binding (GO:0005549);;	--
GB46223	0.99883	0.254328	normal	0.000546714	-1.85018	down	0.00855585	-1.38203	down	0.491884	-0.575501	normal	0.134647	-0.928897	normal	5.13407e-06	-2.27406	down	odorant binding protein 14 precursor [Apis mellifera]	Molecular Function: odorant binding (GO:0005549);;	--
GB52389	0.99883	-0.236145	normal	0.0196185	-0.975328	normal	0.00106311	-1.47673	down	0.9999	-0.115597	normal	0.0180064	-1.31603	down	0.0160491	-1.52882	down	odorant receptor 30 [Apis mellifera]	Molecular Function: olfactory receptor activity (GO:0004984);; Molecular Function: odorant binding (GO:0005549);; Cellular Component: plasma membrane (GO:0005886);; Biological Process: signal transduction (GO:0007165);; Cellular Component: integral component of membrane (GO:0016021);; Biological Process: detection of chemical stimulus involved in sensory perception of smell (GO:0050911);;	--
GB53367	0.99883	-0.136922	normal	0.00222066	-1.17924	down	2.52326e-06	-1.50214	down	0.411574	-0.561001	normal	0.279988	-0.360167	normal	1.03854e-05	-1.11158	down	odorant binding protein 5 precursor [Apis mellifera]	Molecular Function: odorant binding (GO:0005549);;	--
GB53369	0.99883	0.0057559	normal	0.307819	-0.607145	normal	2.03114e-06	-1.97354	down	0.651377	-0.516929	normal	0.00146106	-0.917113	normal	4.19552e-11	-1.65317	down	odorant binding protein 2 precursor [Apis mellifera]	Molecular Function: odorant binding (GO:0005549);;	--
GB40192	0.99883	0.188471	normal	0.000591238	-1.25277	down	0.00313582	-1.01058	down	0.9999	-0.115694	normal	0.0546936	-0.943091	normal	0.051252	-1.13712	normal	odorant receptor 30a-like isoform X1 [Apis mellifera]	Molecular Function: olfactory receptor activity (GO:0004984);; Molecular Function: odorant binding (GO:0005549);; Cellular Component: plasma membrane (GO:0005886);; Biological Process: signal transduction (GO:0007165);; Cellular Component: integral component of membrane (GO:0016021);; Biological Process: detection of chemical stimulus involved in sensory perception of smell (GO:0050911);;	--
GB52371	0.99883	-0.054328	normal	0.000238639	-1.19987	down	0.00436174	-1.2253	down	0.9999	-0.0592052	normal	0.0138633	-0.997699	normal	0.0027654	-1.10352	down	odorant receptor 12 [Apis mellifera]	Molecular Function: olfactory receptor activity (GO:0004984);; Molecular Function: odorant binding (GO:0005549);; Cellular Component: plasma membrane (GO:0005886);; Biological Process: signal transduction (GO:0007165);; Cellular Component: integral component of membrane (GO:0016021);; Biological Process: detection of chemical stimulus involved in sensory perception of smell (GO:0050911);;	--
GB40730	0.99883	0.233827	normal	1.15996e-05	-2.09182	down	7.55501e-07	-1.79755	down	0.941354	-0.422266	normal	1.71055e-06	-1.33544	down	2.31662e-21	-1.9303	down	odorant receptor 2 isoform X1 [Apis mellifera]	Molecular Function: olfactory receptor activity (GO:0004984);; Molecular Function: GTP binding (GO:0005525);; Molecular Function: odorant binding (GO:0005549);; Cellular Component: intracellular (GO:0005622);; Cellular Component: plasma membrane (GO:0005886);; Biological Process: small GTPase mediated signal transduction (GO:0007264);; Cellular Component: integral component of membrane (GO:001602…	K08471|0|ame:725384|K08471 gustatory receptor | (RefSeq) Or2, GB19990, R2; odorant receptor 2
GB53346	0.99883	0.125288	normal	0.0137022	-1.08148	down	0.00847815	-0.938067	normal	0.9999	-0.0251359	normal	0.326068	-0.487628	normal	0.250601	-0.527656	normal	odorant receptor 115 [Apis mellifera]	Molecular Function: olfactory receptor activity (GO:0004984);; Molecular Function: odorant binding (GO:0005549);; Cellular Component: plasma membrane (GO:0005886);; Biological Process: signal transduction (GO:0007165);; Cellular Component: integral component of membrane (GO:0016021);; Biological Process: detection of chemical stimulus involved in sensory perception of smell (GO:0050911);;	K08471|0|ame:100578230|K08471 gustatory receptor | (RefSeq) Or115, GB30246; odorant receptor 115
GB40666	--	--	--	0.23329	-0.770601	normal	0.0603435	-1.06247	normal	0.9999	-0.232031	normal	0.200063	-0.676183	normal	0.0292368	-1.28261	down	odorant receptor 109 [Apis mellifera]	Molecular Function: olfactory receptor activity (GO:0004984);; Molecular Function: odorant binding (GO:0005549);; Cellular Component: plasma membrane (GO:0005886);; Biological Process: signal transduction (GO:0007165);; Cellular Component: integral component of membrane (GO:0016021);; Biological Process: detection of chemical stimulus involved in sensory perception of smell (GO:0050911);;	--
GB52326	0.99883	-0.105958	normal	0.0769137	-1.02041	normal	0.272466	-0.644318	normal	0.9999	-0.282944	normal	0.211318	-0.764797	normal	9.8737e-05	-1.81836	down	chemosensory protein 4 precursor [Apis mellifera]	--	--
GB54969	0.99883	0.114001	normal	--	--	--	0.0235493	1.09608	up	--	--	--	--	--	--	--	--	--	chemosensory protein 5 precursor [Apis mellifera]	--	--
GB50054	0.99883	0.164174	normal	0.308475	-0.621951	normal	0.616838	-0.312388	normal	0.9999	0.227174	normal	0.00780301	-1.54836	down	0.32507	-0.688477	normal	odorant receptor Or2-like isoform X1 [Apis mellifera]	Molecular Function: olfactory receptor activity (GO:0004984);; Molecular Function: odorant binding (GO:0005549);; Cellular Component: plasma membrane (GO:0005886);; Biological Process: signal transduction (GO:0007165);; Cellular Component: integral component of membrane (GO:0016021);; Biological Process: detection of chemical stimulus involved in sensory perception of smell (GO:0050911);;	K08471|0|ame:100578045|K08471 gustatory receptor | (RefSeq) uncharacterized LOC100578045
GB40616	0.99883	-0.198061	normal	0.109263	0.624527	normal	0.584943	0.259215	normal	0.231816	0.610259	normal	0.0250556	0.82847	normal	3.59745e-08	1.64539	up	odorant binding protein 12 precursor [Apis mellifera]	Molecular Function: odorant binding (GO:0005549);;	--
GB53371	0.99883	0.10137	normal	0.138487	-0.930247	normal	0.055377	-1.05015	normal	0.9999	-0.204688	normal	0.051433	-0.882427	normal	0.0272779	-1.12719	down	odorant binding protein 3 precursor [Apis mellifera]	Molecular Function: odorant binding (GO:0005549);;	--
GB52384	--	--	--	0.00947014	-1.27306	down	0.119084	-0.940658	normal	--	--	--	0.0197927	-1.58418	down	0.00779782	-1.40506	down	odorant receptor 25 [Apis mellifera]	Molecular Function: olfactory receptor activity (GO:0004984);; Molecular Function: odorant binding (GO:0005549);; Cellular Component: plasma membrane (GO:0005886);; Biological Process: signal transduction (GO:0007165);; Cellular Component: integral component of membrane (GO:0016021);; Biological Process: detection of chemical stimulus involved in sensory perception of smell (GO:0050911);;	--
GB41316	0.661936	-0.474912	normal	0.0761132	-0.614056	normal	0.000164389	-1.22388	down	0.9999	0.00180824	normal	1.37931e-05	-1.02143	down	2.22126e-05	-1.00739	down	odorant receptor 13a-like isoform X1 [Apis mellifera]	Molecular Function: olfactory receptor activity (GO:0004984);; Molecular Function: odorant binding (GO:0005549);; Cellular Component: plasma membrane (GO:0005886);; Biological Process: signal transduction (GO:0007165);; Cellular Component: integral component of membrane (GO:0016021);; Biological Process: detection of chemical stimulus involved in sensory perception of smell (GO:0050911);;	--
GB53368	0.99883	0.026468	normal	0.154443	-0.904565	normal	0.00171386	-1.42434	down	0.651377	-0.504599	normal	0.0649175	-0.525621	normal	6.92364e-06	-1.20783	down	odorant binding protein 6 precursor [Apis mellifera]	Molecular Function: odorant binding (GO:0005549);;	--
