# Supplementary material for: Tropilaelaps mercedesae parasitism changes behavior and gene expression in honey bee workers
Source: PLoS Pathog. 2021 Jul 8;17(7):e1009684. doi: 10.1371/journal.ppat.1009684 (PMC8266070; doi:10.1371/journal.ppat.1009684)
Supplement: S8 Table — (XLSX) [file ppat.1009684.s012.xlsx]

## Sheet: S8 Table
S8 Table. DEGS that associated to bioadhesion identified in honey bees with different sucrose responsiveness and different learning and memory ability in control group or infested group.
#ID	CNL/CNN			CNSN/CNL			CNSN/CNN			TL/TN			TSN/TL			TSN/TN			discription	GO_annotation
	DESeq2_FDR	log2FC	regulated	DESeq2_FDR	log2FC	regulated	DESeq2_FDR	log2FC	regulated	DESeq2_FDR	log2FC	regulated	DESeq2_FDR	log2FC	regulated	DESeq2_FDR	log2FC	regulated
GB44972	0.99883	0.0410174	normal	6.86554e-13	-1.22882	down	3.92861e-26	-1.21793	down	0.9999	-0.0419653	normal	1.71264e-25	-1.72057	down	1.02018e-26	-1.75513	down	catenin delta-2 isoform X6 [Apis mellifera]	Cellular Component: cell-cell adherens junction (GO:0005913);; Biological Process: embryonic body morphogenesis (GO:0010172);; Biological Process: single organismal cell-cell adhesion (GO:0016337);; Biological Process: regulation of actin cytoskeleton organization (GO:0032956);; Molecular Function: cadherin binding (GO:0045296);;
GB47118	0.99883	-0.100093	normal	2.12956e-08	-1.32969	down	9.36709e-10	-1.47813	down	0.9999	0.281632	normal	5.00198e-27	-2.13442	down	5.07138e-22	-1.78704	down	cadherin-89D isoform X1 [Apis mellifera]	Molecular Function: calcium ion binding (GO:0005509);; Cellular Component: plasma membrane (GO:0005886);; Biological Process: homophilic cell adhesion via plasma membrane adhesion molecules (GO:0007156);; Cellular Component: integral component of membrane (GO:0016021);;
GB43719	0.99883	0.0735884	normal	0.000313708	-0.709476	normal	0.000709704	-0.640406	normal	0.9999	0.237999	normal	4.87523e-08	-1.22329	down	5.5744e-12	-0.933441	normal	alpha-catulin isoform X3 [Apis mellifera]	Cellular Component: intracellular (GO:0005622);; Biological Process: cell adhesion (GO:0007155);; Biological Process: Rho protein signal transduction (GO:0007266);; Molecular Function: cadherin binding (GO:0045296);; Molecular Function: actin filament binding (GO:0051015);;
GB41593	0.99883	0.15316	normal	0.0142123	-0.800633	normal	0.23028	-0.514697	normal	0.9999	0.0570253	normal	3.53454e-06	-1.46617	down	0.0106096	-1.21237	down	talin-2-like, partial [Apis mellifera]	Cellular Component: ruffle (GO:0001726);; Molecular Function: insulin receptor binding (GO:0005158);; Molecular Function: structural constituent of cytoskeleton (GO:0005200);; Cellular Component: cytoskeleton (GO:0005856);; Cellular Component: focal adhesion (GO:0005925);; Biological Process: cytoskeletal anchoring at plasma membrane (GO:0007016);; Biological Process: cell adhesion (GO:0007155);;…
GB52224	0.99883	-0.206111	normal	0.000476773	-1.24274	down	9.24509e-06	-1.62127	down	0.9999	-0.0597394	normal	7.39524e-08	-2.32398	down	7.10658e-18	-2.58592	down	fat-like cadherin-related tumor suppressor homolog [Apis mellifera]	Molecular Function: calcium ion binding (GO:0005509);; Cellular Component: plasma membrane (GO:0005886);; Biological Process: homophilic cell adhesion via plasma membrane adhesion molecules (GO:0007156);; Cellular Component: integral component of membrane (GO:0016021);;
GB45970	0.99883	-0.0128358	normal	0.276821	-0.61253	normal	0.195639	-0.678279	normal	0.9999	0.15504	normal	0.000410563	-1.64973	down	0.00208704	-1.3723	down	neural-cadherin-like isoform X2 [Apis mellifera]	Molecular Function: calcium ion binding (GO:0005509);; Cellular Component: plasma membrane (GO:0005886);; Biological Process: homophilic cell adhesion via plasma membrane adhesion molecules (GO:0007156);; Cellular Component: integral component of membrane (GO:0016021);;
GB46325	0.99883	-0.060181	normal	6.21146e-06	-0.671566	normal	7.46237e-09	-0.75825	normal	0.9999	-0.0950262	normal	1.92451e-06	-1.23859	down	3.11244e-09	-1.37206	down	fat-like cadherin-related tumor suppressor homolog isoform X1 [Apis mellifera]	Molecular Function: calcium ion binding (GO:0005509);; Cellular Component: plasma membrane (GO:0005886);; Biological Process: homophilic cell adhesion via plasma membrane adhesion molecules (GO:0007156);; Cellular Component: integral component of membrane (GO:0016021);;
GB54496	0.99883	-0.0740202	normal	1.61362e-06	-1.02474	down	6.79808e-09	-1.13896	down	0.9999	0.267838	normal	1.6856e-13	-1.6972	down	1.04969e-15	-1.39261	down	pleckstrin homology domain-containing family G member 5-like isoform X6 [Apis dorsata]	Molecular Function: Rho guanyl-nucleotide exchange factor activity (GO:0005089);; Biological Process: regulation of Rho protein signal transduction (GO:0035023);; Biological Process: positive regulation of GTPase activity (GO:0043547);;
GB44973	0.99883	-0.165873	normal	0.000277085	-1.31931	down	7.38666e-06	-1.61867	down	0.00528056	0.950885	normal	1.09772e-07	-1.87651	down	0.963975	-0.0235336	normal	uncharacterized protein LOC725952 [Apis mellifera]	Molecular Function: DNA binding (GO:0003677);; Molecular Function: ATP binding (GO:0005524);; Cellular Component: cell-cell adherens junction (GO:0005913);; Biological Process: DNA replication (GO:0006260);; Biological Process: embryonic body morphogenesis (GO:0010172);; Biological Process: single organismal cell-cell adhesion (GO:0016337);; Biological Process: regulation of actin cytoskeleton or…
GB45972	0.99883	-0.304123	normal	0.00736412	-0.493963	normal	0.000610894	-0.867194	normal	0.9999	-0.00279079	normal	1.86351e-07	-1.01073	down	9.59665e-05	-0.989134	normal	neural-cadherin [Apis mellifera]	Molecular Function: calcium ion binding (GO:0005509);; Cellular Component: plasma membrane (GO:0005886);; Biological Process: homophilic cell adhesion via plasma membrane adhesion molecules (GO:0007156);; Cellular Component: integral component of membrane (GO:0016021);;
GB55968	0.99883	0.0350999	normal	9.9399e-06	1.06221	up	0.000261585	1.06575	up	0.9999	0.130291	normal	8.07924e-08	1.61493	up	5.75467e-07	1.7566	up	fas-associated death domain protein [Apis mellifera]	Biological Process: signal transduction (GO:0007165);;
GB55389	0.10379	-0.644041	normal	2.92626e-07	-1.19539	down	5.9099e-15	-1.97649	down	0.9999	-0.0880852	normal	4.75147e-17	-1.82536	down	2.54648e-17	-1.91658	down	spondin-1 [Apis mellifera]	Molecular Function: serine-type endopeptidase inhibitor activity (GO:0004867);; Biological Process: negative regulation of endopeptidase activity (GO:0010951);;
GB44198	0.99883	-0.0368856	normal	2.64443e-19	-1.28182	down	2.92457e-11	-1.32379	down	0.9999	0.213541	normal	1.70668e-24	-1.93382	down	5.60583e-13	-1.63355	down	nidogen-2 [Apis mellifera]	Molecular Function: calcium ion binding (GO:0005509);; Biological Process: cell-matrix adhesion (GO:0007160);;
GB43786	0.99883	0.107451	normal	9.7818e-07	-1.16629	down	0.00377226	-0.972248	normal	0.9999	0.136036	normal	6.77662e-09	-1.667	down	1.33672e-05	-1.39761	down	calsyntenin-1 [Apis mellifera]	Molecular Function: calcium ion binding (GO:0005509);; Biological Process: homophilic cell adhesion via plasma membrane adhesion molecules (GO:0007156);; Cellular Component: integral component of membrane (GO:0016021);;
GB49977	0.99883	0.126473	normal	8.59341e-09	-1.12672	down	1.40289e-05	-0.990882	normal	0.9999	0.0178759	normal	2.7044e-14	-1.21513	down	7.45807e-12	-1.18103	down	protocadherin-15 isoform X1 [Apis cerana]	Molecular Function: calcium ion binding (GO:0005509);; Cellular Component: plasma membrane (GO:0005886);; Biological Process: homophilic cell adhesion via plasma membrane adhesion molecules (GO:0007156);; Cellular Component: integral component of membrane (GO:0016021);;
GB53006	0.99883	0.31292	normal	0.378515	0.587782	normal	0.101154	0.987157	normal	0.9999	-0.00934433	normal	0.000988712	2.23029	up	--	--	--	Protein dachsous [Apis cerana cerana]	Molecular Function: calcium ion binding (GO:0005509);; Cellular Component: plasma membrane (GO:0005886);; Biological Process: homophilic cell adhesion via plasma membrane adhesion molecules (GO:0007156);; Cellular Component: integral component of membrane (GO:0016021);;
GB53331	0.99883	-0.170278	normal	1.71534e-06	-1.17638	down	7.77142e-17	-1.4433	down	0.9999	0.104581	normal	6.89593e-06	-1.3699	down	0.00129913	-1.15355	down	protocadherin Fat 4 isoform X2 [Apis mellifera]	Molecular Function: calcium ion binding (GO:0005509);; Cellular Component: plasma membrane (GO:0005886);; Biological Process: homophilic cell adhesion via plasma membrane adhesion molecules (GO:0007156);; Cellular Component: integral component of membrane (GO:0016021);;
GB43288	0.99883	0.0615799	normal	0.0058923	0.996312	normal	0.00080501	1.08404	up	0.9999	0.232776	normal	5.0353e-05	1.18192	up	1.75286e-06	1.46362	up	ribonuclease P protein subunit rpr2 [Apis mellifera]	Molecular Function: calcium ion binding (GO:0005509);; Cellular Component: plasma membrane (GO:0005886);; Biological Process: homophilic cell adhesion via plasma membrane adhesion molecules (GO:0007156);; Cellular Component: integral component of membrane (GO:0016021);;
GB40703	0.99883	-0.189692	normal	1.43365e-11	-1.4039	down	4.40369e-08	-1.6117	down	0.9999	0.101525	normal	1.18864e-20	-2.34897	down	1.84017e-31	-2.22374	down	cadherin-23 [Apis mellifera]	Molecular Function: calcium ion binding (GO:0005509);; Cellular Component: plasma membrane (GO:0005886);; Biological Process: homophilic cell adhesion via plasma membrane adhesion molecules (GO:0007156);; Cellular Component: integral component of membrane (GO:0016021);;
GB55791	0.99883	0.034577	normal	1.43996e-10	-1.07972	down	1.37612e-11	-1.06138	down	0.9999	0.231627	normal	2.04613e-15	-1.94955	down	2.9847e-06	-1.54602	down	rho GTPase-activating protein 20-like isoform X3 [Apis mellifera]	Molecular Function: Rho guanyl-nucleotide exchange factor activity (GO:0005089);; Molecular Function: GTPase activator activity (GO:0005096);; Biological Process: regulation of Rho protein signal transduction (GO:0035023);; Biological Process: positive regulation of GTPase activity (GO:0043547);;
GB42314	0.99883	-0.0962913	normal	6.55934e-06	0.701802	normal	0.00219461	0.574306	normal	0.9999	-0.142438	normal	2.34376e-07	1.0634	up	5.61681e-06	0.89021	normal	leishmanolysin-like peptidase isoform X1 [Apis mellifera]	Molecular Function: metalloendopeptidase activity (GO:0004222);; Biological Process: proteolysis (GO:0006508);; Biological Process: cell adhesion (GO:0007155);; Cellular Component: integral component of membrane (GO:0016021);;
GB51276	0.99883	0.0600766	normal	0.420147	-0.229739	normal	0.432953	-0.176762	normal	0.9999	0.151317	normal	1.0072e-05	-1.19786	down	0.000536078	-1.00376	down	protocadherin-like wing polarity protein stan isoform X1 [Apis mellifera]	Molecular Function: G-protein coupled receptor activity (GO:0004930);; Molecular Function: calcium ion binding (GO:0005509);; Cellular Component: plasma membrane (GO:0005886);; Biological Process: homophilic cell adhesion via plasma membrane adhesion molecules (GO:0007156);; Biological Process: cell surface receptor signaling pathway (GO:0007166);; Biological Process: G-protein coupled receptor s…
GB50219	0.99991	-0.000192231	normal	0.000958138	-0.757989	normal	3.4658e-05	-0.784393	normal	0.9999	0.0603164	normal	1.5836e-16	-1.25656	down	1.85668e-23	-1.18852	down	DE-cadherin isoform X3 [Apis mellifera]	Molecular Function: calcium ion binding (GO:0005509);; Cellular Component: plasma membrane (GO:0005886);; Biological Process: homophilic cell adhesion via plasma membrane adhesion molecules (GO:0007156);; Cellular Component: integral component of membrane (GO:0016021);;
